# Supplementary material for: Molecular mechanisms associated with the strength of the anti-CMV response in nonagenarians
Source: Immun Ageing. 2014 Jan 31;11:2. doi: 10.1186/1742-4933-11-2 (PMC3914367; doi:10.1186/1742-4933-11-2)
Supplement: Additional file 1: Table S1 — Transcripts correlated with anti-CMV IgG titres in nonagenarians. List of all transcripts whose expression correlates with the level of anti-CMV IgG titres in nonagenarians (Pearson’s correlation coefficient > 0.2036, FDR < 0.20). [file 1742-4933-11-2-S1.xlsx]

## Sheet: Sheet1
Supplementary Table 1. Transcripts correlating with the anti-CMV IgG titer in the nonagenarians. Transcripts with Benjamini Hochberg FDR<0.20 were considered significant.
nuID	symbol	description	Pearson r	Uncorrected p	FDR (Benjamini-Hochberg)
ckOsBdiEEBCSq7_BQU	TCP1	t-complex 1	0.350931614637375	0.0000244273500267234	0.0648222643599378
rubD40iQBOSJXySAVE	KIAA0947	KIAA0947	0.347979635000229	0.0000288800466903272	0.0648222643599378
05Fewg6HwCx56EpO7k	WAC	WW domain containing adaptor with coiled-coil	0.347538143396378	0.0000296081749899813	0.0648222643599378
QoW6CBJH9AVEHiDjhE	GPBP1	GC-rich promoter binding protein 1	0.337442815303802	0.000051797122364805	0.0648222643599378
3DPr4OXOztKV7niU4o	PPCS	phosphopantothenoylcysteine synthetase	0.333729952573776	0.0000633214918304148	0.0648222643599378
iqCSnuh96DxQSg4oCA	PRPF18	PRP18 pre-mRNA processing factor 18 homolog (S. cerevisiae)	0.333279460668564	0.0000648726162513213	0.0648222643599378
oJMPx_hB9srJfB96UI	SLK	STE20-like kinase	0.33232182264328	0.0000682888349043953	0.0648222643599378
BmIi0nkEoIVDoyMQv4	RABGAP1L	RAB GTPase activating protein 1-like	0.330743968486786	0.0000742870470409329	0.0648222643599378
r44yMUgS6efIuKkqD0	C4orf33	chromosome 4 open reading frame 33	0.330028861761093	0.0000771647172390644	0.0648222643599378
lo.rw4fOJCev6UhLMU	HIGD1A	HIG1 hypoxia inducible domain family, member 1A	0.328735142946243	0.0000826373286992865	0.0648222643599378
BKTGmJ9SJOcA0OAeMQ	EIF1AX	eukaryotic translation initiation factor 1A, X-linked	0.328443616628647	0.0000839196128679109	0.0648222643599378
xeuXop_JAdoA4PK_.k	ALG5	asparagine-linked glycosylation 5, dolichyl-phosphate beta-glucosyltransferase homolog (S. cerevisiae)	0.32400181889534	0.000105906160469127	0.0712422594848088
c6PlOQqfk8w8flH4O4	RAP1B	RAP1B, member of RAS oncogene family	0.321969747543335	0.000117662159101251	0.0734968272386026
Eog14AIa59BSfkyRIg	PNPLA8	patatin-like phospholipase domain containing 8	0.319594919681549	0.000132939715945524	0.0775038543962403
orkLgrlL5z_M0R3EAk	UBE4A	ubiquitination factor E4A (UFD2 homolog, yeast)	0.314492225646973	0.000172223708567731	0.0868450416985771
Q4hQpSTQ9SE3071wyk	EFHA1	EF-hand domain family, member A1	0.313618808984756	0.000179944110240804	0.0868450416985771
Z.kCpQP1UB4Gp0oDvU	PSTPIP2	proline-serine-threonine phosphatase interacting protein 2	0.311754256486893	0.000197514212320504	0.0868450416985771
Kvcv3oKwl6iETCQ9Hk	IBTK	inhibitor of Bruton agammaglobulinemia tyrosine kinase	0.310660719871521	0.000208547269945125	0.0868450416985771
Bhkvq.dMLNcvTsTWDk	MTPN	myotrophin	0.307924836874008	0.00023870720232666	0.0907606297542018
rfqvqsrIxQOAR.ShfU	PARP9	poly (ADP-ribose) polymerase family, member 9	0.304922342300415	0.0002764337577017	0.0982780237782938
NE9AkeOyiMRrH6JLSU	DOCK8	dedicator of cytokinesis 8	0.304588407278061	0.000280954899309016	0.0982780237782938
E4gf6slO7CA6Os9Fqg	C12orf35	chromosome 12 open reading frame 35	0.30092442035675	0.000335268125469135	0.106341972691585
Th97_OnxJBSx0EJJ4c	SNX14	sorting nexin 14	0.299117714166641	0.000365486609218868	0.106341972691585
uWsCSg4QJ_f96zvcrs	RTN4	reticulon 4	0.297798007726669	0.000389130145926897	0.106341972691585
cE396RMHt18FHoEvSU	PPP1R12A	protein phosphatase 1, regulatory (inhibitor) subunit 12A	0.295364499092102	0.000436471978857877	0.106685907563986
fgQ1ax7FM0tf7qyysk	SPG11	spastic paraplegia 11 (autosomal recessive)	0.294873744249344	0.000446641207390686	0.106685907563986
ix1KUCgkUiUOgfjpXA	STAT1	signal transducer and activator of transcription 1, 91kDa	0.294078439474106	0.000463586562313489	0.106685907563986
W4IIzKAvgt_3R6fX0o	NAE1	NEDD8 activating enzyme E1 subunit 1	0.292849481105804	0.000490941384441834	0.110084164280611
Kt3.4BOav4DOEX7q.U	CUL4A	cullin 4A	0.290440410375595	0.000548929881669213	0.111809199939548
9r8Uo7LVHviiTc.Krw	SMC4	structural maintenance of chromosomes 4	0.288247585296631	0.000607133154509665	0.111809199939548
WeB5w7p5.sqDocM0u4	SACM1L	SAC1 suppressor of actin mutations 1-like (yeast)	0.287851989269257	0.000618219285836386	0.111809199939548
Z_jCSSxSf0.sEt7pPo	ROD1	ROD1 regulator of differentiation 1 (S. pombe)	0.287249028682709	0.000635475296417498	0.111809199939548
iie_8oKRQIF13kcBKI	MYO5A	myosin VA (heavy chain 12, myoxin)	0.286301463842392	0.000663490635383734	0.111809199939548
KeISRP7g45_eXlP9Bc	SLK	STE20-like kinase	0.286107301712036	0.000669369528332853	0.111809199939548
uqkfDrRfsEv_7B1S44	PTGER4	prostaglandin E receptor 4 (subtype EP4)	0.285543113946915	0.000686724991559862	0.111809199939548
ZOnoHHbMKHIez.4TnU	NXT2	nuclear transport factor 2-like export factor 2	0.285414636135101	0.000690734590632847	0.111809199939548
laDrQERISKKUxIVvQg	VRK1	vaccinia related kinase 1	0.284789204597473	0.000710562461967879	0.111809199939548
EiS.hg6sAXChOerUC4	FH	fumarate hydratase	0.284662991762161	0.000714626625610393	0.111809199939548
TV8AtQN9_M_4FsVfUs	KPNA3	karyopherin alpha 3 (importin alpha 4)	0.284106492996216	0.000732802316742553	0.111809199939548
iDUgkI9bCeIHehL40k	OSTC	oligosaccharyltransferase complex subunit	0.283244907855988	0.000761781444704734	0.111809199939548
igXzsWJA5StyQEw5y0	PABPC1	poly(A) binding protein, cytoplasmic 1	0.282715260982513	0.000780114350267258	0.111809199939548
cgnoldd_gz0lwgXTKE	ZC3H4	zinc finger CCCH-type containing 4	0.282535165548325	0.000786439762627378	0.111809199939548
3UkIRwq57F7uuiOngs	ANXA2P1	annexin A2 pseudogene 1	0.28202560544014	0.000804592716356689	0.111809199939548
iVQtEvKGsjriNkjmc8	KIDINS220	kinase D-interacting substrate, 220kDa	0.281966030597687	0.000806739974203108	0.111809199939548
Q4kSK70wDqD4tUdrCI	IDI1	isopentenyl-diphosphate delta isomerase 1	0.281635671854019	0.000818742829591601	0.111809199939548
WVQHCU.gEI93U_S.sk	GNA13	guanine nucleotide binding protein (G protein), alpha 13	0.281603783369064	0.000819910055852358	0.111809199939548
ifKI6eH4_NxnC6IT9E	NEDD9	neural precursor cell expressed, developmentally down-regulated 9	0.281597256660461	0.000820149143564652	0.111809199939548
Z0g_kkQIAZXdeH7Puk	KPNB1	karyopherin (importin) beta 1	0.280507355928421	0.00086098380555466	0.111809199939548
ifkXu5MB7y24eH67vk	ADO	2-aminoethanethiol (cysteamine) dioxygenase	0.279119491577148	0.000915679449283946	0.111809199939548
3RLoghXk0qDugOH_eA	ZNF266	zinc finger protein 266	0.275821894407272	0.00105864268499278	0.111809199939548
lkoEEjkoEp5EnSRBPU	GBP5	guanylate binding protein 5	0.275458186864853	0.00107560166266385	0.111809199939548
HSg3ryg_SkOI..mqSo	C6orf115	chromosome 6 open reading frame 115	0.274854451417923	0.00110430211945722	0.111809199939548
WQD3WyQdFR.kvzuNRE	PPM1A	protein phosphatase, Mg2+/Mn2+ dependent, 1A	0.274492084980011	0.00112186291368843	0.111809199939548
fXjLe7Ek_.7eoJKj54	RBM45	RNA binding motif protein 45	0.274092882871628	0.00114150410550118	0.111809199939548
6kUIH1PcNyJ4Uv4nj0	SC4MOL	sterol-C4-methyl oxidase-like	0.27307802438736	0.00119285978771044	0.111809199939548
3o_eu1JOFTAStIIOOg	SERINC1	serine incorporator 1	0.27276599407196	0.0012090688403763	0.111809199939548
cnYeiPgUg6nxoCAoSU	FKBP3	FK506 binding protein 3, 25kDa	0.272172659635544	0.00124044702597703	0.111809199939548
TkXnshIISz3kOHiDks	FAM49B	family with sequence similarity 49, member B	0.27197852730751	0.00125087395636325	0.111809199939548
rkS_KJSIffA018gW4U	CNIH4	cornichon homolog 4 (Drosophila)	0.271587938070297	0.00127209554098706	0.111809199939548
ijU0QJgtOoiUR_Ougw	POMP	proteasome maturation protein	0.270696580410004	0.00132176129599371	0.111809199939548
KoNAKkuv0TSYRE7kJ4	USP16	ubiquitin specific peptidase 16	0.270662188529968	0.00132371256379926	0.111809199939548
ukdrkmvOfOAMXpJ.uQ	WRNIP1	Werner helicase interacting protein 1	0.270523339509964	0.0013316170983404	0.111809199939548
3t9fhRTT15ePIqfXTo	SAMD9L	sterile alpha motif domain containing 9-like	0.270095854997635	0.00135622453464324	0.111809199939548
6l.js.1XQjzQe7vYS4	CLIP1	CAP-GLY domain containing linker protein 1	0.269987493753433	0.00136252771911405	0.111809199939548
cX4LnsUuenkrPC1C.M	BAZ1A	bromodomain adjacent to zinc finger domain, 1A	0.269764512777328	0.00137558227573642	0.111809199939548
lNFaERNOfCPQeokxSo	NOP58	NOP58 ribonucleoprotein homolog (yeast)	0.268943965435028	0.00142460998381622	0.111809199939548
r_dQ6fDuAJ15Iwuhe0	RAB8B	RAB8B, member RAS oncogene family	0.268878251314163	0.00142860448684634	0.111809199939548
cNusCkp7TIvO7y3Si0	MTX2	metaxin 2	0.26819783449173	0.0014705686427301	0.111809199939548
rVMsP9dQDkMnT1dB5I	MBNL3	muscleblind-like 3 (Drosophila)	0.267979025840759	0.00148430030298519	0.111809199939548
WICoApLruykDOv6T_0	PPCS	phosphopantothenoylcysteine synthetase	0.267840832471848	0.00149303292092351	0.111809199939548
9TvapRvvs7PjsSX4O4	PDPK1	3-phosphoinositide dependent protein kinase-1	0.267508029937744	0.00151425557373264	0.111809199939548
KdWqh_v9tQo76S6EfI	C16orf63	chromosome 16 open reading frame 63	0.266751915216446	0.00156349770674336	0.111809199939548
uVLfujoDsudi0T3nwI	HSP90AA1	heat shock protein 90kDa alpha (cytosolic), class A member 1	0.266533404588699	0.00157799738611386	0.111809199939548
HQmKE9RXIDr0gHTKRU	SYNE2	spectrin repeat containing, nuclear envelope 2	0.266473323106766	0.00158200560725708	0.111809199939548
660wCgAN292N0iQt2o	CCNL1	cyclin L1	0.266172409057617	0.00160222033063406	0.111809199939548
N1At3ntCMj2IgJG6U4	LYST	lysosomal trafficking regulator	0.265899121761322	0.00162078259013532	0.111809199939548
Kf.7Gye8TsqQ3t.Cyo	SUMO2	SMT3 suppressor of mif two 3 homolog 2 (S. cerevisiae)	0.265811711549759	0.00162676086184566	0.111809199939548
BsgTKHnDdL2d7jtC5I	RAPGEF2	Rap guanine nucleotide exchange factor (GEF) 2	0.264512836933136	0.00171799184303723	0.111809199939548
Wf54iKHSOMuGDt6S4o	NDUFAB1	NADH dehydrogenase (ubiquinone) 1, alpha/beta subcomplex, 1, 8kDa	0.264458388090134	0.00172191593562498	0.111809199939548
WeiwnEo3Aklf.Ety8o	CAST	calpastatin	0.264349639415741	0.00172977778919692	0.111809199939548
Ql.de397vz06DVLzeo	SLFN11	schlafen family member 11	0.264274805784225	0.00173520674010863	0.111809199939548
rd9ZhD0zfsbTSI.Tlo	ZNF83	zinc finger protein 83	0.264252126216888	0.00173685513001387	0.111809199939548
ZgtzjsBH_XXux7tMBo	ANXA2P1	annexin A2 pseudogene 1	0.264240354299545	0.00173771129441969	0.111809199939548
cqMgq.kOUzz66Knv8E	ISOC1	isochorismatase domain containing 1	0.263960868120193	0.00175815120222156	0.111809199939548
iqfBe4fwwnoEtR4OrM	NPTN	neuroplastin	0.263903439044952	0.00176237818903502	0.111809199939548
uVwv57S8_zrSxVLXLE	DOCK10	dedicator of cytokinesis 10	0.263599693775177	0.00178488898860518	0.111809199939548
KUoHei9NIvOuWD7f64	BIRC2	baculoviral IAP repeat-containing 2	0.262932181358337	0.00183527983815757	0.111809199939548
0KbofHPz54OHFBLiJU	CD69	CD69 molecule	0.262598425149918	0.0018609569600696	0.111809199939548
EafR6Ev9fIKy.7uHuE	ACTR6	ARP6 actin-related protein 6 homolog (yeast)	0.262562245130539	0.00186375994202215	0.111809199939548
fclcj.osAVfSR_FgMU	HNRNPH3	heterogeneous nuclear ribonucleoprotein H3 (2H9)	0.262439876794815	0.00187326865508575	0.111809199939548
EpSEi_DkJDUggu8Sek	INTS8	integrator complex subunit 8	0.262139409780502	0.00189680387793989	0.111809199939548
l6PUrei.1DvDsBIHpE	ZFP36L1	zinc finger protein 36, C3H type-like 1	0.261569201946259	0.00194220736010031	0.111809199939548
fQtIhBNftTNQFS79Lk	SLC25A46	solute carrier family 25, member 46	0.261466413736343	0.0019504961928325	0.111809199939548
3t7554CO3u5ezQTuH0	DENR	density-regulated protein	0.260918885469437	0.00199519246209934	0.113117468580496
lks1Li4IEfh4d_pRd4	C13orf23	chromosome 13 open reading frame 23	0.260720014572144	0.00201165562067818	0.113117468580496
c38M146Qkh4yeRP6Tk	UBE2Q2	ubiquitin-conjugating enzyme E2Q family member 2	0.260378003120422	0.00204025694950083	0.113117468580496
EPpKw_.8QINReH1XDk	PTPN22	protein tyrosine phosphatase, non-receptor type 22 (lymphoid)	0.260336577892303	0.00204374614473624	0.113117468580496
3JN.TOsoFBCgH9fwdU	SEPT7	septin 7	0.260000377893448	0.0020722647393534	0.113974560664437
opLIq5393IogH5SiEI	ZUFSP	zinc finger with UFM1-specific peptidase domain	0.259437322616577	0.00212083614087799	0.115916950324863
cumUIGBe.BJ7BQ6x40	MTDH	metadherin	0.258211731910706	0.00223014805603761	0.118581743624116
rvtkCqMN6gIRQNOp0c	DUSP6	dual specificity phosphatase 6	0.257746130228043	0.0022729963913366	0.119235845207623
olIMw7kpDbo7d4QLu0	DEK	DEK oncogene	0.257468044757843	0.00229894238594008	0.119235845207623
NXkuwsSRHtA9.18K5E	OSBPL8	oxysterol binding protein-like 8	0.257388800382614	0.00230638501947267	0.119235845207623
31KT7HCzqgUSIIT1dI	FAM35A	family with sequence similarity 35, member A	0.257266581058502	0.00231790665355014	0.119235845207623
HSFSIAsvtLTJETaE.o	EIF3M	eukaryotic translation initiation factor 3, subunit M	0.256784796714783	0.00236383402791129	0.1192630920187
QdJKQIWPkyg_RDU4Ek	PIK3CA	phosphoinositide-3-kinase, catalytic, alpha polypeptide	0.256740063428879	0.00236813987478701	0.1192630920187
03dSL5OyMk.P3uV8BU	CLIC4	chloride intracellular channel 4	0.256689786911011	0.0023729877657237	0.1192630920187
6lAITUnJESTG6IG58I	LOC644914	H3 histone pseudogene	0.256324112415314	0.00240851896772609	0.11967328620889
ZYBoM9Q53_1qiOm_14	LSM3	LSM3 homolog, U6 small nuclear RNA associated (S. cerevisiae)	0.255760997533798	0.00246417714735703	0.119893158675064
oqQiIRpt.6Ai6zNJeo	TTC37	tetratricopeptide repeat domain 37	0.25356313586235	0.00269272291076761	0.122961570374199
igSegiL.Sgcugjxabs	HAT1	histone acetyltransferase 1	0.253140598535538	0.00273879550923928	0.122961570374199
uvSKVb98QwO_LfLwko	UFM1	ubiquitin-fold modifier 1	0.253055453300476	0.00274816533349753	0.122961570374199
TvI.5C3EDid_QSB0SU	CD164	CD164 molecule, sialomucin	0.252261072397232	0.00283698858183756	0.122961570374199
cVtQoJIvvAix6DKp4I	MRPL15	mitochondrial ribosomal protein L15	0.251965135335922	0.00287073578730368	0.122961570374199
Tkh.l..QK6JuDFIKNQ	ID2	inhibitor of DNA binding 2, dominant negative helix-loop-helix protein	0.251936614513397	0.00287400723168485	0.122961570374199
9Ug638OJOgXiQKgyuo	MRPL19	mitochondrial ribosomal protein L19	0.251860052347183	0.00288280584672007	0.122961570374199
0kA4eSdIKf6cC_EIug	RNASEH2B	ribonuclease H2, subunit B	0.251769751310349	0.00289321459625702	0.122961570374199
BnuQK_InPnjy8US944	HMGB1	high-mobility group box 1	0.251716822385788	0.00289933132378151	0.122961570374199
Bqf9QCQECMr10rhQB4	CAST	calpastatin	0.251454889774323	0.00292977370229641	0.122961570374199
BuOl._Or.vu37gQtvE	CHMP5	chromatin modifying protein 5	0.251098215579987	0.00297169098126959	0.122961570374199
uiu.k7pTxbT6XuCT6E	MYCBP2	MYC binding protein 2	0.250761926174164	0.00301170739626122	0.122961570374199
0Nwe7usF_bRonvLgYo	KIF1B	kinesin family member 1B	0.250751495361328	0.00301295633597665	0.122961570374199
9e.eSqOM_uL5QIJDEk	WSB1	WD repeat and SOCS box-containing 1	0.250388026237488	0.00305676938632859	0.122961570374199
HueP7_jP4QpHeO4fV4	SCYL2	SCY1-like 2 (S. cerevisiae)	0.250335693359375	0.00306312476085235	0.122961570374199
WMrBQokuBJJxxLLoJY	HNRNPH1	heterogeneous nuclear ribonucleoprotein H1 (H)	0.250190913677216	0.0030807691309287	0.122961570374199
QigVzi7ggzpAl9BC10	ZNF430	zinc finger protein 430	0.249555796384811	0.00315925899617264	0.122961570374199
BQkv9UU1PE1Kqj9faQ	TANK	TRAF family member-associated NFKB activator	0.249503374099731	0.00316581735530352	0.122961570374199
xkTBfsQ35BIpSUbCMw	ADNP	activity-dependent neuroprotector homeobox	0.249434858560562	0.00317440758231147	0.122961570374199
ukuye93cjrt0Q6P3vk	MOBKL3	MOB1, Mps One Binder kinase activator-like 3 (yeast)	0.249248310923576	0.00319790281332599	0.122961570374199
HvXZMzb7kSjQTjrh6g	C13orf34	chromosome 13 open reading frame 34	0.249095916748047	0.00321721267805275	0.122961570374199
Np5CejE6D0kR.3V3x4	SAMD9	sterile alpha motif domain containing 9	0.248975723981857	0.00323251634625099	0.122961570374199
opX0uY0C9xuYiWWDlA	NDUFC1	NADH dehydrogenase (ubiquinone) 1, subcomplex unknown, 1, 6kDa	0.248964250087738	0.00323398069594805	0.122961570374199
6J0SSMPeI06uKrrk74	GBAS	glioblastoma amplified sequence	0.248569011688232	0.00328478913704622	0.12314051021555
0ZS0gUNYAg7u_HSv6I	CTSO	cathepsin O	0.248558297753334	0.00328617638321438	0.12314051021555
o_6vkMQHnfhDhz1eEs	PTPN22	protein tyrosine phosphatase, non-receptor type 22 (lymphoid)	0.248549073934555	0.00328737111106325	0.12314051021555
l1yrnc4j7HKXOCLrCU	PSMA2	proteasome (prosome, macropain) subunit, alpha type, 2	0.247610673308372	0.0034109831842879	0.125769745789955
EES4SOJNEjWCKB1600	LYAR	Ly1 antibody reactive homolog (mouse)	0.247434854507446	0.00343460323047706	0.125769745789955
ElRCJLXAQ0Q8R7HFQg	IER3IP1	immediate early response 3 interacting protein 1	0.247415035963058	0.00343727492782153	0.125769745789955
EfHceP1VSHuP.gfX5c	SLFN11	schlafen family member 11	0.246812954545021	0.00351933724599984	0.128235850901119
xX16r_gMAfelqRrp0c	FAM63A	family with sequence similarity 63, member A	0.246698275208473	0.00353516617073457	0.128278125157983
rh_Ah_yO7jvSkSjngI	DDX17	DEAD (Asp-Glu-Ala-Asp) box polypeptide 17	0.246454983949661	0.00356895937754942	0.128325786179886
Ev0skz636T9_ke6954	UHMK1	U2AF homology motif (UHM) kinase 1	0.246372357010841	0.00358050221016493	0.128325786179886
ZtGE1geioQo3wFQLGI	RBBP7	retinoblastoma binding protein 7	0.24614816904068	0.00361199021604675	0.128462356129008
6jOfg_jRdEv0ojuE.o	UGP2	UDP-glucose pyrophosphorylase 2	0.245659321546555	0.00368151579932752	0.128462356129008
Bsfap3EhDeOjhMgKks	CCT8P1	chaperonin containing TCP1, subunit 8 (theta) pseudogene 1	0.245257288217545	0.0037395935236757	0.128462356129008
QLXTV_DoftJxdVKKL0	C12orf51	chromosome 12 open reading frame 51	0.245200157165527	0.00374791316493051	0.128462356129008
clSSktCIEkTy9SCAjo	RPN2	ribophorin II	0.244980439543724	0.00378006452467039	0.128462356129008
cck7iqHC73SLjv8NS0	GPR65	G protein-coupled receptor 65	0.244694098830223	0.00382233679767041	0.128462356129008
lOb4UDVOiAITdP4r1U	FAM102B	family with sequence similarity 102, member B	0.244288936257362	0.00388287642849194	0.129602115905199
B_01.ieeHlDBPfY3eo	JAK2	Janus kinase 2	0.24406798183918	0.00391625325144762	0.130219143284827
cgXgGuolSLM4jt9Ip0	PCM1	pericentriolar material 1	0.243902310729027	0.00394144791338591	0.130560462130908
uiSIp.y6_Hx4uOXgso	ZNF721	zinc finger protein 721	0.243733257055283	0.00396730694011982	0.130921129023954
cB9cSqUAUiAp9SQfY4	FAM45A	family with sequence similarity 45, member A	0.243488401174545	0.00400503107593098	0.131669160748182
Qoj0SQeNAqLUtBuJCY	HSDL2	hydroxysteroid dehydrogenase like 2	0.243184298276901	0.00405233139984884	0.132479119703328
lUECOC9XNxoCk4eopU	LAP3	leucine aminopeptidase 3	0.242692351341248	0.00412991149582642	0.13326965325093
NiwJToJTgSwiHll6To	ATP6V1C1	ATPase, H+ transporting, lysosomal 42kDa, V1 subunit C1	0.241599455475807	0.00430704981640928	0.13432521902662
TxenEgII5SOEfCFx_4	RPL9	ribosomal protein L9	0.241471782326698	0.00432818150099523	0.13432521902662
cehKIlA_AlhIx5C4eo	FRG1	FSHD region gene 1	0.241433098912239	0.00433460246814477	0.13432521902662
x8exISAAeI7JV3XoLk	SLC25A13	solute carrier family 25, member 13 (citrin)	0.241318464279175	0.00435368057858065	0.13432521902662
03JNI0NUINTSQXSFBU	PCMTD1	protein-L-isoaspartate (D-aspartate) O-methyltransferase domain containing 1	0.241266787052155	0.00436230556930362	0.13432521902662
06QoKyj94B0pfBQyvo	EAF1	ELL associated factor 1	0.241076841950417	0.0043941394046505	0.13481358384667
xoT3o8_9ST5EtUcBfs	EXOC1	exocyst complex component 1	0.240897342562675	0.00442441378662028	0.13481358384667
37Huig_berwSNJ84hI	TIAL1	TIA1 cytotoxic granule-associated RNA binding protein-like 1	0.240683197975159	0.00446077587434646	0.135347836660824
on1.TSs397pP4gSAUI	CMPK1	cytidine monophosphate (UMP-CMP) kinase 1, cytosolic	0.240612134337425	0.00447290163464586	0.135347836660824
NQsE3s0pXEyBMS_LqI	CNBP	CCHC-type zinc finger, nucleic acid binding protein	0.240183621644974	0.00454664781859093	0.136165873882115
Heq434Id4goI44Ka64	EXOSC9	exosome component 9	0.239936247467995	0.00458971454514678	0.136546242534414
NXSh_QAat0k5fVIlOI	ARSD	arylsulfatase D	0.23993131518364	0.00459057693597686	0.136546242534414
fbXiV885e6yJDkIeAI	VCPIP1	valosin containing protein (p97)/p47 complex interacting protein 1	0.239522665739059	0.00466253381085324	0.137135875896477
QqPe4egCuEL64f4R5I	TRAPPC10	trafficking protein particle complex 10	0.239462986588478	0.00467312647423102	0.137135875896477
cnvl0IALn.3U6OKchU	ABCB10	ATP-binding cassette, sub-family B (MDR/TAP), member 10	0.239286914467812	0.00470450380463339	0.137525389580303
ZXRS59MxTjMN4CqSPA	LGALS3	lectin, galactoside-binding, soluble, 3	0.238852724432945	0.00478268708107144	0.13774328624542
QQ3z1iT1LB..uzsfJ4	PTMA	prothymosin, alpha	0.23881921172142	0.00478876967835973	0.13774328624542
udET_KS60BKwJc47u0	ELOVL5	ELOVL family member 5, elongation of long chain fatty acids (FEN1/Elo2, SUR4/Elo3-like, yeast)	0.238807171583176	0.00479095666765761	0.13774328624542
HJBPoztC4UjJ5Q3kJI	MRPL1	mitochondrial ribosomal protein L1	0.238287270069122	0.00488624915034919	0.138285594886096
0iOlPB8kuoXR.xCR50	PDHX	pyruvate dehydrogenase complex, component X	0.238082110881805	0.00492431682466066	0.138466722288288
ZvTTvpC47pDzd64QCI	NNT	nicotinamide nucleotide transhydrogenase	0.237645268440247	0.00500625878879313	0.1387005308343
lRl4pDyEf6COkwXt0U	RHOA	ras homolog gene family, member A	0.237389251589775	0.00505484653976174	0.1387005308343
cakCDorogsjutC73co	NMI	N-myc (and STAT) interactor	0.237255319952965	0.00508043212831399	0.1387005308343
9oizg6tTCVagOjELII	RPF1	ribosome production factor 1 homolog (S. cerevisiae)	0.237217590212822	0.00508766068626443	0.1387005308343
WuX49HyC7dIAXoS9n0	USP1	ubiquitin specific peptidase 1	0.237117514014244	0.00510687861830283	0.1387005308343
ipJHzne4Sz7u0y_JLI	FAM13B	family with sequence similarity 13, member B	0.237073138356209	0.00511542095369943	0.1387005308343
0Z7unqF.KAuA5K4ggU	FDFT1	farnesyl-diphosphate farnesyltransferase 1	0.236585378646851	0.00521016005773167	0.13939221208846
EtIF_jxAF2JX3Sy654	SQLE	squalene epoxidase	0.23651234805584	0.00522447915082225	0.13939221208846
QVApRNQhKQw4ki.EnU	IQGAP1	IQ motif containing GTPase activating protein 1	0.236509665846825	0.00522500571970941	0.13939221208846
BenUqXufgChIws_VIk	EPS15	epidermal growth factor receptor pathway substrate 15	0.236159011721611	0.00529425548722173	0.139873910077807
ZrnC3jvf1ODT7rr4jo	RNASEL	ribonuclease L (2,5-oligoisoadenylate synthetase-dependent)	0.235798805952072	0.00536624403552244	0.141168078629012
K65bk0UDgL_z8GKK58	FYTTD1	forty-two-three domain containing 1	0.235511541366577	0.00542428015885976	0.141271790606952
6rE0LhYrzr1UIxngu4	DOCK11	dedicator of cytokinesis 11	0.234751030802727	0.00558064090459642	0.144815147509483
o7nvoAugSMh_eiEq_U	NFX1	nuclear transcription factor, X-box binding 1	0.234289243817329	0.00567753495266921	0.145814831310496
TkydF.cBUvCToIisso	MTPN	myotrophin	0.234287902712822	0.00567781852043336	0.145814831310496
EEbT6Knmz_wMl450.o	CHSY1	chondroitin sulfate synthase 1	0.234249889850616	0.00568586134669857	0.145814831310496
xP0pgCDeq.lLS_dAK0	ATM	ataxia telangiectasia mutated	0.234078675508499	0.00572221327182421	0.14631799725761
cXQU1KA_Eunks_HUuE	ASCC3	activating signal cointegrator 1 complex subunit 3	0.233969375491142	0.0057455279133285	0.146485835574512
T6feh8YgSIp375A4S4	PPP2R3C	protein phosphatase 2, regulatory subunit B, gamma	0.233617499470711	0.00582116253265808	0.147689757107775
ldCXf7o4dcDMH31HJ0	SKA2	spindle and kinetochore associated complex subunit 2	0.233592703938484	0.00582652558058117	0.147689757107775
uS6PrTer3AqCLe5xwU	RB1CC1	RB1-inducible coiled-coil 1	0.233200997114182	0.00591183461391065	0.14941905693251
NTupe8t9gn1I6.u.4o	RAB11FIP2	RAB11 family interacting protein 2 (class I)	0.232975706458092	0.00596140287579816	0.150051565968115
WioKO.JLp65U4Ioj6U	USF1	upstream transcription factor 1	0.232585221529007	0.00604819485375985	0.150338449943845
rSFab6S7JTB.eO8sAE	DDX3X	DEAD (Asp-Glu-Ala-Asp) box polypeptide 3, X-linked	0.232065215706825	0.00616552207767729	0.150497291868546
TlBKgi7ZFSiAvDkEoU	LARP7	La ribonucleoprotein domain family, member 7	0.231993138790131	0.00618194348109569	0.150497291868546
EXDdyeW37IzgYO9FCQ	MEX3C	mex-3 homolog C (C. elegans)	0.231923341751099	0.00619788256145526	0.150497291868546
lNSX0dSevADvkfNJBU	MBNL1	muscleblind-like (Drosophila)	0.231909617781639	0.00620102091338692	0.150497291868546
WeyXq7G.R0L3XHih34	NCOA7	nuclear receptor coactivator 7	0.23175522685051	0.00623642413678649	0.150497291868546
TnQp6QDVAFKlCi6Gfc	NDUFV2	NADH dehydrogenase (ubiquinone) flavoprotein 2, 24kDa	0.231515511870384	0.00629174959047818	0.150497291868546
9qtKDsoHrNT3lD1FFQ	CDC42SE1	CDC42 small effector 1	0.231443479657173	0.00630845954220804	0.150497291868546
KKChESyd3n54yOv1S4	SLC35E3	solute carrier family 35, member E3	0.231361031532288	0.00632763423692806	0.150497291868546
r3ofgd6QiOUApPrFu8	SEC24B	SEC24 family, member B (S. cerevisiae)	0.231044590473175	0.0064017103991989	0.150497291868546
0OTtHC_01RMD47kkyo	SP4	Sp4 transcription factor	0.230826035141945	0.00645332186193226	0.150497291868546
x4IHYfzuNOs_sxO6ro	APPL1	adaptor protein, phosphotyrosine interaction, PH domain and leucine zipper containing 1	0.230807185173035	0.00645779054238527	0.150497291868546
BnlSXq3rAoAsS.SpCA	SSB	Sjogren syndrome antigen B (autoantigen La)	0.23075245320797	0.00647078121698952	0.150497291868546
fl07nu53_AoOEkhxAk	SEP15	15 kDa selenoprotein	0.230200484395027	0.00660309658652358	0.152169497655581
fhRCEFBJ6UbHwD.tVE	BRP44L	brain protein 44-like	0.230088517069817	0.00663022852783546	0.152169497655581
04RV5U.3t.DwUK7yu4	SRP9	signal recognition particle 9kDa	0.22999881207943	0.00665203733025965	0.152169497655581
xkcvId.IMdQi8qSSLo	SLBP	stem-loop binding protein	0.229750290513039	0.00671279060661822	0.152169497655581
QopS7BvE4dviAvig.U	WSB2	WD repeat and SOCS box-containing 2	0.229510247707367	0.00677193893154571	0.15302482159268
Eks.sXUg6SNXSSgQKQ	ANKMY2	ankyrin repeat and MYND domain containing 2	0.229245066642761	0.00683781959555052	0.153106601694034
9kpLnP37lwg79QC2TY	GALNT1	UDP-N-acetyl-alpha-D-galactosamine:polypeptide N-acetylgalactosaminyltransferase 1 (GalNAc-T1)	0.229052931070328	0.0068859082607613	0.153106601694034
BkH9RXlT.7AHktN_hc	MARCKS	myristoylated alanine-rich protein kinase C substrate	0.228934809565544	0.00691562123146294	0.153106601694034
N_jqAq5JAHiLJK77p0	RECQL	RecQ protein-like (DNA helicase Q1-like)	0.228625893592834	0.00699386686801828	0.154058855820705
Hv9Nl_sCdSA6EOcuHk	MAK16	MAK16 homolog (S. cerevisiae)	0.228485316038132	0.007029733479472	0.154072730020007
Zt95.Ru3qOq0gOTXUk	C9orf78	chromosome 9 open reading frame 78	0.228262066841125	0.0070870284624851	0.154169313195105
QlPfTT78D.p6OUBXqE	DHX36	DEAH (Asp-Glu-Ala-His) box polypeptide 36	0.227999627590179	0.00715491112011746	0.154977401402199
lUfeKDoXrsER_DO7jk	KLHL2	kelch-like 2, Mayven (Drosophila)	0.227254301309586	0.00735085534435909	0.15717171145824
6hOi5K6Ee7ge._tLz4	TROVE2	TROVE domain family, member 2	0.227013200521469	0.00741525136497012	0.15777706371451
33KnLHy.RFaieogAF4	H1F0	H1 histone family, member 0	0.226917654275894	0.00744090909563733	0.157816077145548
Kev706Oz3CJ4gSpehE	VPS36	vacuolar protein sorting 36 homolog (S. cerevisiae)	0.226703211665154	0.00749878181277808	0.157816077145548
i7XuHlUSIwqlKKj4Ck	ABI3	ABI family, member 3	0.226702407002449	0.00749899972076262	0.157816077145548
oTSxEgiGjuCEUIiQZ8	LSM6	LSM6 homolog, U6 small nuclear RNA associated (S. cerevisiae)	0.226621434092522	0.00752095645471407	0.157816077145548
6Kil8SHh.HwIoZtHZ4	KIAA0240	KIAA0240	0.226169884204865	0.00764444787875695	0.158764917575417
ZkrzZCO3yLKvCvdLhE	HNRNPH3	heterogeneous nuclear ribonucleoprotein H3 (2H9)	0.226148560643196	0.00765032370724339	0.158764917575417
Nnf_8yrOjT7SB_Poqs	AFTPH	aftiphilin	0.225831672549248	0.00773811703794469	0.158764917575417
o1yHgL.6AI5Kt4tKX0	C4orf41	chromosome 4 open reading frame 41	0.225665420293808	0.00778453307451388	0.158764917575417
lgiwIQi76FLPkvey7Q	ACTR3	ARP3 actin-related protein 3 homolog (yeast)	0.225340753793716	0.0078758886472019	0.158838386510618
9jpVlCSOeQEnAe0z54	CLPX	ClpX caseinolytic peptidase X homolog (E. coli)	0.225274756550789	0.00789457485706446	0.158838386510618
Hrgvi4ii_KBughLid0	MGA	MAX gene associated	0.224995359778404	0.00797411794006919	0.159939590334645
EfGAvg_rimpA0XitJI	WSB1	WD repeat and SOCS box-containing 1	0.22482518851757	0.00802291201691041	0.160550035670209
3Svt5P767C4E00S814	SMNDC1	survival motor neuron domain containing 1	0.224718272686005	0.00805370359620694	0.160798260157145
Bo3OQMydRwKFMqCJSU	WIPF1	WAS/WASL interacting protein family, member 1	0.224461451172829	0.00812809566169426	0.161488425680356
uXf_OXCSsJI5cJ7P3U	LOC100131261	proline-rich nuclear receptor coactivator 2 pseudogene	0.224457159638405	0.00812934391653375	0.161488425680356
fUotpIwidAAjrUIKdU	OFD1	oral-facial-digital syndrome 1	0.224344626069069	0.00816213655239761	0.161488425680356
lHdL3lyu._qiV7.Uy4	PAN3	PAN3 poly(A) specific ribonuclease subunit homolog (S. cerevisiae)	0.224210128188133	0.00820148320375624	0.161900610873247
3BSjjJLhjo9dnjhB5I	SENP6	SUMO1/sentrin specific peptidase 6	0.223943024873734	0.00828012088584584	0.162091154257951
BMeN7vk.QDAeu7neXo	PTPLB	protein tyrosine phosphatase-like (proline instead of catalytic arginine), member b	0.223925590515137	0.00828527683857105	0.162091154257951
uJEnKJd4T7eu.xut70	ROD1	ROD1 regulator of differentiation 1 (S. pombe)	0.223803147673607	0.00832156759038694	0.162380015963888
6DE0YpSe7j94hcjiLU	GAPVD1	GTPase activating protein and VPS9 domains 1	0.22372430562973	0.0083450098946074	0.162380015963888
BdeTpAHlz3nPwAV0OE	FAM49B	family with sequence similarity 49, member B	0.223127797245979	0.00852427237575037	0.163258267331537
NpOOkK_yXAnTR.7K64	LYSMD2	LysM, putative peptidoglycan-binding, domain containing 2	0.223042145371437	0.00855029004435037	0.163258267331537
E16U4oQA8eLpXwIqC8	MYADM	myeloid-associated differentiation marker	0.222895786166191	0.00859491072873775	0.163396726788721
WVI_nU6AKKBJv1sA_E	TARS	threonyl-tRNA synthetase	0.222792759537697	0.00862644389774214	0.163640459622028
3kHOgnuANNELl3gJi4	METTL7A	methyltransferase like 7A	0.222644850611687	0.00867189289520365	0.163672147054784
rYzjIg09aTxcF33kvo	CCDC91	coiled-coil domain containing 91	0.222636699676514	0.0086744036307933	0.163672147054784
EuSXgo0uyw5SgLn.xc	UBQLN2	ubiquilin 2	0.222572684288025	0.00869414466234386	0.163672147054784
HSIVJI7B3T7JTVAgBU	C9orf5	chromosome 9 open reading frame 5	0.222483560442924	0.00872169474299933	0.163672147054784
Tk3gR9AntLuz6.RQwU	SNAP23	synaptosomal-associated protein, 23kDa	0.222188249230385	0.0088135338728712	0.164290727014213
ZW4o_4iEA4Sk2kCr_k	RBM34	RNA binding motif protein 34	0.222076237201691	0.00884859147212058	0.164290727014213
H0gTUBdCnSjVMhSJUU	SMARCE1	SWI/SNF related, matrix associated, actin dependent regulator of chromatin, subfamily e, member 1	0.222011014819145	0.0088690615172875	0.164321913069236
cuJRM_ovcj_Lg6SgKk	TRIT1	tRNA isopentenyltransferase 1	0.221900030970573	0.00890398996486153	0.164544284554408
6oiX7gf8n_uRJ4xSio	ZNF75D	zinc finger protein 75D	0.221332848072052	0.00908439562609686	0.166547253145109
954L.6Un8v4odfjCfk	FYB	FYN binding protein	0.221181645989418	0.00913303050302083	0.167088601985182
WTz6_nlDhVM73uIMsk	CRYZ	crystallin, zeta (quinone reductase)	0.22099381685257	0.00919376665727745	0.167126028104526
uoxkgoTf3LcEtKJ53o	CXorf26	chromosome X open reading frame 26	0.220880344510078	0.00923063139788294	0.167126028104526
QKBQNIEnSQVeD_Et0U	HDAC2	histone deacetylase 2	0.220627576112747	0.00931321976104416	0.167534868508277
0P4XS5XhxB6A5QAdi0	LOC440354	PI-3-kinase-related kinase SMG-1 pseudogene	0.220589205622673	0.0093258135878167	0.167534868508277
3Y7qB6sc7IghJ4o5Qo	PFDN5	prefoldin subunit 5	0.22052675485611	0.00934634308883631	0.167534868508277
QXfWv_e89ALqA7F6Rs	USP48	ubiquitin specific peptidase 48	0.220347017049789	0.00940565115416914	0.167534868508277
xkcLXk9e8CUfq0wgqI	SON	SON DNA binding protein	0.22034452855587	0.00940647460692556	0.167534868508277
QvejSgLTHvR.Qvp7VU	CITED2	Cbp/p300-interacting transactivator, with Glu/Asp-rich carboxy-terminal domain, 2	0.219991013407707	0.00952410238788604	0.168259142185987
cC0usRIT3sTNe4Bue0	SYNJ1	synaptojanin 1	0.219921886920929	0.00954725439468351	0.168328104196587
cPKsRJ6UUDmC0N5x8E	DYNLT3	dynein, light chain, Tctex-type 3	0.219754248857498	0.00960360635747581	0.168799288636477
feXBv597jrzPlyQkRU	YWHAB	tyrosine 3-monooxygenase/tryptophan 5-monooxygenase activation protein, beta polypeptide	0.21967314183712	0.00963097580303751	0.168799288636477
No2Sg0qgLj.Arr91JE	RAP2C	RAP2C, member of RAS oncogene family	0.219188585877419	0.00979592564775711	0.169589906654594
ukrjIIkBRtUYNUMOEk	MAPKAPK5	mitogen-activated protein kinase-activated protein kinase 5	0.21913443505764	0.00981451314072013	0.169589906654594
K50Suh4gNLxN8LhcSo	MTMR6	myotubularin related protein 6	0.219083160161972	0.00983214210107253	0.169589906654594
065_uLfr3ArFAQoJQI	KLF4	Kruppel-like factor 4 (gut)	0.218954458832741	0.00987651422246949	0.169776706184499
iXftIjXcUSE8MniSiU	B4GALT5	UDP-Gal:betaGlcNAc beta 1,4- galactosyltransferase, polypeptide 5	0.218843579292297	0.00991488333918067	0.169776706184499
cdCev.e907C4eo57fM	CUL5	cullin 5	0.21882700920105	0.00992062857178722	0.169776706184499
xnTT3qL9TsunOS7oC4	STXBP5	syntaxin binding protein 5 (tomosyn)	0.218617603182793	0.00999348759988195	0.170686329911428
ivdSKCuggFOpKLKD4s	GBP1	guanylate binding protein 1, interferon-inducible, 67kDa	0.218426182866096	0.0100605007367034	0.170686329911428
KSCOCREoFw6lB6jiuE	IVNS1ABP	influenza virus NS1A binding protein	0.218392997980118	0.010072158388545	0.170686329911428
lpfvpLHXvCU8t3A9Sc	KIAA1012	KIAA1012	0.218306228518486	0.0101026962168256	0.170686329911428
iUBOKKCDoeOGF6yDd0	CCNH	cyclin H	0.218260735273361	0.0101187397617895	0.170686329911428
3JfdKQnsxy8et1HlOU	CDC23	cell division cycle 23 homolog (S. cerevisiae)	0.218122377991676	0.0101676704764677	0.170686329911428
rlfSx68koIDtcQCGLc	PIGH	phosphatidylinositol glycan anchor biosynthesis, class H	0.218063712120056	0.0101884807562911	0.170686329911428
Zr5EWiIBXEDuiDukCU	ZNF91	zinc finger protein 91	0.217809930443764	0.0102789361601796	0.17187246026916
x3EuAic1bfV.EHt4H8	CA5B	carbonic anhydrase VB, mitochondrial	0.217648923397064	0.0103366897093875	0.172251614497942
lf1UL5z7CLPeebujks	C6orf62	chromosome 6 open reading frame 62	0.217467159032822	0.0104022319562627	0.1722869667756
9WQr2P9P4klI6yJkjk	CASP1	caspase 1, apoptosis-related cysteine peptidase (interleukin 1, beta, convertase)	0.217381566762924	0.0104332220391798	0.172371445945818
6dwbogOJ9OeKy6_XyI	LCLAT1	lysocardiolipin acyltransferase 1	0.217335715889931	0.0104498564885325	0.172371445945818
TIHALnqe7q2qe7oSKo	ARAP1	ArfGAP with RhoGAP domain, ankyrin repeat and PH domain 1	0.217161327600479	0.0105133369588979	0.172371445945818
luDHV5JAQiOkO.1_9U	NFE2L2	nuclear factor (erythroid-derived 2)-like 2	0.217151671648026	0.0105168617897391	0.172371445945818
NqbdUs8V6OMoPh1puQ	CREBBP	CREB binding protein	0.217106327414513	0.0105334282590848	0.172371445945818
upIKAEk53O76LTgjt4	MCTS1	malignant T cell amplified sequence 1	0.216775417327881	0.0106550224980979	0.172371445945818
TxUSCigugqEokTKyOU	MTR	5-methyltetrahydrofolate-homocysteine methyltransferase	0.216728210449219	0.0106724690783935	0.172371445945818
oR_1Djuztwl07Fj_C0	STX2	syntaxin 2	0.216678723692894	0.0106907852139944	0.172371445945818
ZjxeiXolH8L7H3hwHo	ABCE1	ATP-binding cassette, sub-family E (OABP), member 1	0.216633394360542	0.0107075868446413	0.172371445945818
uih0kSUFMNJO3qMh60	RALBP1	ralA binding protein 1	0.216561660170555	0.0107342230636447	0.172371445945818
uLCo2CE.QPnN1N6njU	ZNF281	zinc finger protein 281	0.216550782322884	0.0107382672905554	0.172371445945818
9GZPNSojrvtevtXUeA	LOC100130178	LSM3 homolog, U6 small nuclear RNA associated (S. cerevisiae) pseudogene	0.216474890708923	0.01076651999389	0.172371445945818
QpA6ukLFl86LMakFOg	TIAL1	TIA1 cytotoxic granule-associated RNA binding protein-like 1	0.216277703642845	0.0108402339130824	0.172371445945818
rwEDr_69En9NQn64w0	TMED7	transmembrane emp24 protein transport domain containing 7	0.216275736689568	0.0108409714431332	0.172371445945818
W8fn_kwIOJQ4F3u17o	ADD3	adducin 3 (gamma)	0.216176599264145	0.0108782012559079	0.172386832848156
0DRJ3qABBgH9X7oiio	FLI1	Friend leukemia virus integration 1	0.216159701347351	0.0108845582528594	0.172386832848156
looq4jn95P344S.u9c	PRDM8	PR domain containing 8	0.216062158346176	0.0109213177945087	0.172395169879022
ikRLn9bpHkxDeKXXd0	STAT1	signal transducer and activator of transcription 1, 91kDa	0.215776577591896	0.0110295682975974	0.172961527214549
WhKIH.9TObkx3ew9S4	ATXN1	ataxin 1	0.215647608041763	0.0110787629296398	0.173006753249465
QbsPqSNJ.ksjznk124	PTPLAD1	protein tyrosine phosphatase-like A domain containing 1	0.215530961751938	0.0111234228368184	0.173394532456287
ZPwXFJX3VUMHutzEi0	MYL12A	myosin, light chain 12A, regulatory, non-sarcomeric	0.215192377567291	0.011253952177813	0.174109498376642
ToSXz7j4Dn7K97lD.U	SS18	synovial sarcoma translocation, chromosome 18	0.215086936950684	0.0112948748669846	0.174109498376642
TJyhF7rN.D7N19IL_c	DSTN	destrin (actin depolymerizing factor)	0.214933097362518	0.0113548161219976	0.174109498376642
6VAoUIjUX0g6E49Kic	PTPN12	protein tyrosine phosphatase, non-receptor type 12	0.21482940018177	0.0113953775526294	0.174109498376642
iJUrcDsOvr8_9zBVJU	PJA2	praja ring finger 2	0.214680761098862	0.0114537399440431	0.174109498376642
oq371KHQNLB_uPEK54	BIVM	basic, immunoglobulin-like variable motif containing	0.214100256562233	0.0116841928315732	0.176216147407621
rST4glD0UqFI557xaU	COPB1	coatomer protein complex, subunit beta 1	0.214034765958786	0.011710445385297	0.176216147407621
0yh9f4CezDLv3an3t0	TM2D1	TM2 domain containing 1	0.214023560285568	0.011714942470197	0.176216147407621
9dAMoOouKOoOeze6C0	ZNF146	zinc finger protein 146	0.213517501950264	0.0119196203881049	0.177273946078193
NjumNKoy4L8UHq47S0	SSBP1	single-stranded DNA binding protein 1	0.213241219520569	0.0120326820860512	0.177644421743528
3HQutuNK_khCAip9Vc	LOC100129585	similar to hCG2011544	0.213131085038185	0.0120780132735643	0.177644421743528
B3h.H7ruFO9PMN0Cig	LOC728026	hypothetical LOC728026	0.213109955191612	0.0120867273799199	0.177644421743528
KfUH1DPzU9vuhUSPk0	NAB1	NGFI-A binding protein 1 (EGR1 binding protein 1)	0.212990328669548	0.0121361662365342	0.178057281632846
xE.DEku00gjB_JFtOk	CAT	catalase	0.212894812226295	0.0121757681139845	0.178057281632846
K4IxOMR.sQc15JU_vk	COPS8	COP9 constitutive photomorphogenic homolog subunit 8 (Arabidopsis)	0.212845489382744	0.0121962620580989	0.178057281632846
Q5IziIyRI6FArzkSuo	C1orf63	chromosome 1 open reading frame 63	0.212639331817627	0.0122822493504291	0.179013784282504
TsWrwgB6QeoILpdApE	ROCK2	Rho-associated, coiled-coil containing protein kinase 2	0.212544694542885	0.0123218996347023	0.179292865732898
QfpyF_.4o.xCF.smPI	PAPSS1	3-phosphoadenosine 5-phosphosulfate synthase 1	0.212466597557068	0.0123547044176213	0.179471578292522
WkOfCXkjGw7hR7.u_E	UBLCP1	ubiquitin-like domain containing CTD phosphatase 1	0.212210163474083	0.0124629586496492	0.180470533126101
Q1I4TxK9C6vCiF17E0	C10orf137	chromosome 10 open reading frame 137	0.21197335422039	0.0125636650507488	0.181497884879171
KaItFQe7oIQjndhL5I	GTF3A	general transcription factor IIIA	0.211868673563004	0.0126084085566647	0.181497884879171
rBUoS.S45A_7ld69J4	STAU1	staufen, RNA binding protein, homolog 1 (Drosophila)	0.211844593286514	0.0126187208698154	0.181497884879171
u0YEMn5ncd7Lzuj5Yk	MFSD1	major facilitator superfamily domain containing 1	0.211642429232597	0.0127055886852685	0.182123579424954
Bhvjh7RHo110gHFofs	ALG6	asparagine-linked glycosylation 6, alpha-1,3-glucosyltransferase homolog (S. cerevisiae)	0.211491882801056	0.0127706165205921	0.182184406969947
Qt_Bx7ty6kDtPvF3u4	AGL	amylo-alpha-1, 6-glucosidase, 4-alpha-glucanotransferase	0.211097881197929	0.012942184199892	0.183435009445795
6oXiEe6e3DsNfwA93k	ATP11B	ATPase, class VI, type 11B	0.210890427231789	0.0130333276413777	0.183669330262764
Ez7e5ThfTjFLiCUpyI	ORC2L	origin recognition complex, subunit 2-like (yeast)	0.21086910367012	0.0130427277407863	0.183669330262764
oo3h9L7kjBJOMDi2oU	REL	v-rel reticuloendotheliosis viral oncogene homolog (avian)	0.210692405700684	0.0131208502111146	0.183946232725679
QpDl0uP1SSNPa30F9U	GPBP1	GC-rich promoter binding protein 1	0.21067176759243	0.0131300014554681	0.183946232725679
BqTs1TQ_g0sXwSACkk	HERPUD2	HERPUD family member 2	0.210587188601494	0.0131675633717867	0.183946232725679
HhoAXsV457MOzvg7rU	RPS6KC1	ribosomal protein S6 kinase, 52kDa, polypeptide 1	0.210025146603584	0.0134195639580756	0.186181555769213
upWX307QohTkj44igk	SLU7	SLU7 splicing factor homolog (S. cerevisiae)	0.209960922598839	0.013448626433384	0.186181555769213
W.NXvk3p5EiXddAjnE	CPEB2	cytoplasmic polyadenylation element binding protein 2	0.209541454911232	0.0136397991230122	0.187547237941417
f1P4j3kdTgC9H6GeqU	KHDRBS1	KH domain containing, RNA binding, signal transduction associated 1	0.209391206502914	0.0137088500803335	0.188200775435662
xcrRyBtPu..vr5RJ_o	BBS7	Bardet-Biedl syndrome 7	0.209259852766991	0.0137694673893742	0.188557720063221
xXpBS6gCATmKeygioI	PCYOX1L	prenylcysteine oxidase 1 like	0.208456262946129	0.0141454302928654	0.189919515818426
rCF0505LoT9_l7.Xuo	MCOLN2	mucolipin 2	0.208439439535141	0.0141533959961888	0.189919515818426
Tre_tTul6.XJFTwEw4	C11orf58	chromosome 11 open reading frame 58	0.208161503076553	0.014285563558365	0.189919515818426
oXrp3_6KAcBPV_Ot0I	ANXA1	annexin A1	0.208124905824661	0.0143030466782443	0.189919515818426
34kqEtP.wO._lqbrp0	LRRFIP1	leucine rich repeat (in FLII) interacting protein 1	0.208106532692909	0.0143118308661341	0.189919515818426
otAoDSS4yOCr2SYi1Y	IMMT	inner membrane protein, mitochondrial	0.208046644926071	0.0143404958641757	0.190011570200329
9gCu.udb.v3nSwzLQk	CAPZA1	capping protein (actin filament) muscle Z-line, alpha 1	0.207854390144348	0.0144328564202736	0.190128714219897
Ekn8z0M47l7AUKL.VY	RAD21	RAD21 homolog (S. pombe)	0.207849010825157	0.0144354481268283	0.190128714219897
oSQEOkKSJRSAbEXj.Q	COX7B	cytochrome c oxidase subunit VIIb	0.207802146673203	0.0144580440201523	0.190128714219897
QS50.4jFec2OtnEBSg	MS4A7	membrane-spanning 4-domains, subfamily A, member 7	0.20746748149395	0.0146203037711881	0.190886842784887
x1QKyvruMv1iwhfChE	MOBKL1B	MOB1, Mps One Binder kinase activator-like 1B (yeast)	0.207437947392464	0.0146346990827493	0.190886842784887
T5S6OUihSnDh_7ueO4	SLC25A12	solute carrier family 25 (mitochondrial carrier, Aralar), member 12	0.207312658429146	0.0146959040560133	0.191235530495802
oe3JON5OFzDf4FH9sU	TSC22D2	TSC22 domain family, member 2	0.207139179110527	0.0147810188142865	0.191260121501822
cS1LgHuSoDgrIP_orA	C18orf32	chromosome 18 open reading frame 32	0.207101806998253	0.014799410965145	0.191260121501822
WQjCT9.Xi9K4eKCJRA	HNRNPUL1	heterogeneous nuclear ribonucleoprotein U-like 1	0.207087352871895	0.0148065297034572	0.191260121501822
iOS0.Ul_4nhF9Or_6E	MFSD6	major facilitator superfamily domain containing 6	0.206997826695442	0.0148506883634738	0.191265492987597
NdUoH9ZRj1KOjPEnhI	DHX36	DEAH (Asp-Glu-Ala-His) box polypeptide 36	0.206636384129524	0.0150301383826528	0.192442987051682
Wh36lF3vHx7HOgnXrg	C13orf23	chromosome 13 open reading frame 23	0.206476733088493	0.0151100018999943	0.192490596778741
ErX7ckohB5ErMcUm.o	ARL1	ADP-ribosylation factor-like 1	0.205883100628853	0.0154102103433496	0.193902574751931
NnvfzkwBFScoU8eUiA	SIRT1	sirtuin 1	0.2057214230299	0.0154928672108401	0.194662534136202
oQu0jgqK6LzXfMsS6U	STRAP	serine/threonine kinase receptor associated protein	0.205611869692802	0.0155490948683572	0.194860729878488
09tew3v3K4JMdS7.Ko	MST4	serine/threonine protein kinase MST4	0.205601543188095	0.0155544040375006	0.194860729878488
0iAjq_cijrIHoJCknE	TMEM199	transmembrane protein 199	0.205322086811066	0.0156986812361997	0.195481988127072
x_iA44nGX44CBbvrnk	PPT1	palmitoyl-protein thioesterase 1	0.205291464924812	0.0157145611953495	0.195481988127072
3jh_0u9SuzfJwByIOU	PTGES3	prostaglandin E synthase 3 (cytosolic)	0.205015704035759	0.0158581964712003	0.196152656493136
cgrqAOoLV3l4LO5UKI	LOC100132658	NSA2 ribosome biogenesis homolog (S. cerevisiae) pseudogene	0.204894170165062	0.0159218613005938	0.196169740278327
odbdZwAxgDyUpuumJE	XAF1	XIAP associated factor 1	0.204596221446991	0.0160788811601522	0.19716387677189
xqBV_4k50s0_6IFCKk	EWSR1	Ewing sarcoma breakpoint region 1	0.204560548067093	0.0160977710709125	0.19716387677189
lByjB__f7xUlw_CLpI	SNX10	sorting nexin 10	0.204422831535339	0.016170876381028	0.197506025072751
K46fTjUkS5dEQIHPq4	KTELC1	KTEL (Lys-Tyr-Glu-Leu) containing 1	0.204021349549294	0.0163856478558106	0.198528867486396
rqqyD8sDPUlrb.ORCk	EDEM3	ER degradation enhancer, mannosidase alpha-like 3	0.203987821936607	0.0164036949459643	0.198528867486396
Ewd5xOneHnuqj4Agzk	TDRD7	tudor domain containing 7	0.203641965985298	0.0165908708248843	0.199844580390652
HZJaFNvRHc44oj0h1E	MRPL22	mitochondrial ribosomal protein L22	-0.203666150569916	0.016577722169143	0.199844580390652
fTiqUIR5cK7qKh6eI8	UNC119	unc-119 homolog (C. elegans)	-0.203760832548141	0.0165263325779992	0.199617097230114
TSJV65DmtEr.Oof64k	CHST13	carbohydrate (chondroitin 4) sulfotransferase 13	-0.203969553112984	0.016413535871088	0.198528867486396
xR5dUV7t59YMAggJDA	ZP3	zona pellucida glycoprotein 3 (sperm receptor)	-0.204169109463692	0.0163063177016789	0.198329274410545
TyjypSpSAtrN_vud6o	FAM40A	family with sequence similarity 40, member A	-0.204266667366028	0.0162541233770273	0.19796978959903
6LvpAYh.delXl56I0k	BLCAP	bladder cancer associated protein	-0.204327702522278	0.0162215429182617	0.197848525551184
H96_UohJCQJSShOC_c	PSAP	prosaposin	-0.204579725861549	0.0160876135721648	0.19716387677189
rVIS4glXoKSAL6iTpI	IRAK1	interleukin-1 receptor-associated kinase 1	-0.204884618520737	0.0159268742821741	0.196169740278327
lSXoam6verSff8XQ.4	DTX2	deltex homolog 2 (Drosophila)	-0.204930290579796	0.015902916655556	0.196169740278327
xJKRUp.Igsyqn31eeo	LRRC41	leucine rich repeat containing 41	-0.20506377518177	0.0158330758422998	0.196119331785994
BpJ8leKVIhee1.91_I	SMCR7L	Smith-Magenis syndrome chromosome region, candidate 7-like	-0.20520606637001	0.0157589211947178	0.195572391184165
i1UBX7T9VS4neP3Iec	TERF2IP	telomeric repeat binding factor 2, interacting protein	-0.205388501286507	0.0156642878487574	0.195412549554042
Z6J5e3k7Nd6Zg53e_k	LUZP1	leucine zipper protein 1	-0.205517306923866	0.0155977714025091	0.194860729878488
BBKoH9bF5Lq5lK0SLQ	CUTA	cutA divalent cation tolerance homolog (E. coli)	-0.205998957157135	0.0153512155988729	0.19343858849012
ufyUpLqNxe6VpdXDtM	NDST2	N-deacetylase/N-sulfotransferase (heparan glucosaminyl) 2	-0.206087186932564	0.015306420506279	0.193152449245901
BXfXqk1ApSel03Dego	EIF4EBP3	eukaryotic translation initiation factor 4E binding protein 3	-0.206092953681946	0.0153034966390782	0.193152449245901
N15nVaR7qH2l9SCiv8	DNLZ	DNL-type zinc finger	-0.206277966499329	0.015209948813506	0.192490596778741
BVxJTneunoPhZxVZAs	RPL27	ribosomal protein L27	-0.206296190619469	0.0152007611680576	0.192490596778741
f.uF_66iJIroZpYiVw	GNPTG	N-acetylglucosamine-1-phosphate transferase, gamma subunit	-0.206393390893936	0.0151518394698307	0.192490596778741
3eUn4R6oNSUtSRHfU0	LRRC28	leucine rich repeat containing 28	-0.20643438398838	0.0151312484504738	0.192490596778741
KpRe1Fu6lue7XztPsM	MXD4	MAX dimerization protein 4	-0.206469878554344	0.0151134390574903	0.192490596778741
WCMR157lVN.XUB15e4	CS	citrate synthase	-0.20655931532383	0.0150686451040234	0.192490596778741
l50KRBd6nosih3rqCs	PRDM4	PR domain containing 4	-0.20675203204155	0.0149725167819068	0.191986303897031
ZFYTQJ6buF.UlOYz1U	STRA13	stimulated by retinoic acid 13 homolog (mouse)	-0.206876903772354	0.0149105155842078	0.191472039330245
uhSNOdTUlUVDpf_5_8	CSF3R	colony stimulating factor 3 receptor (granulocyte)	-0.206905394792557	0.0148964006317351	0.191472039330245
NKXnnitHlH3ROefCok	ZDHHC16	zinc finger, DHHC-type containing 16	-0.207032695412636	0.0148334757926589	0.191265492987597
rnXl3dUE79SQsjlXu4	ASXL1	additional sex combs like 1 (Drosophila)	-0.207224667072296	0.0147390220187731	0.191235530495802
xXr1R31Ql1ah6hO.kM	PTGES2	prostaglandin E synthase 2	-0.207413420081139	0.0146466634086517	0.190886842784887
6qXfVfFaV8j9OiSUfI	TYW1	tRNA-yW synthesizing protein 1 homolog (S. cerevisiae)	-0.207463577389717	0.0146222059748924	0.190886842784887
rK8ujaq1enQrd6ntXI	USP7	ubiquitin specific peptidase 7 (herpes virus-associated)	-0.207470968365669	0.0146186050388113	0.190886842784887
KnpNKpbUkJXT0X3qUQ	INTS1	integrator complex subunit 1	-0.207591891288757	0.0145598002280876	0.190886842784887
coan3AiF50x_cXX1Lo	RPUSD2	RNA pseudouridylate synthase domain containing 2	-0.207838714122772	0.0144404101154172	0.190128714219897
Q7qu6noJHp1esqEMCs	TSSC4	tumor suppressing subtransferable candidate 4	-0.208163663744926	0.0142845319539822	0.189919515818426
uai5akok6rn6_.X1ww	ATP6AP1	ATPase, H+ transporting, lysosomal accessory protein 1	-0.208178639411926	0.0142773836544658	0.189919515818426
BpropQx.kAUYBQunOk	HNRPA1L-2	heterogeneous nuclear ribonucleoprotein A1 pseudogene	-0.208320572972298	0.0142097896446771	0.189919515818426
cXuunVXefdqtS5P_.c	ABL1	c-abl oncogene 1, non-receptor tyrosine kinase	-0.208353817462921	0.01419399780699	0.189919515818426
cV7JJ18_eiCiALlQjU	TCEAL8	transcription elongation factor A (SII)-like 8	-0.20836840569973	0.0141870729208486	0.189919515818426
BpQH6JK7U1SV7svIko	HLA-DOA	major histocompatibility complex, class II, DO alpha	-0.208577334880829	0.0140882193371654	0.189832785983839
H.X9x395QiXlXk.teo	MAP4K2	mitogen-activated protein kinase kinase kinase kinase 2	-0.208588093519211	0.0140831452668717	0.189832785983839
l7rgikgWK2olT47eJc	C7orf59	chromosome 7 open reading frame 59	-0.208593443036079	0.0140806228810575	0.189832785983839
f5XihS4CEjTKIhX.nk	ZNF622	zinc finger protein 622	-0.208644181489944	0.0140567184574416	0.189832785983839
lS4tSNuUex1JepBSQg	LOC727808	hypothetical protein LOC727808	-0.208780169487	0.0139928249882582	0.189716673678012
uJeSqJIfrlSeUgJEj8	CLK3	CDC-like kinase 3	-0.20897051692009	0.01390381676236	0.189096232638939
6irtiDl1xuGgJI1uvU	SDHAP2	succinate dehydrogenase complex, subunit A, flavoprotein pseudogene 2	-0.208988085389137	0.0138956265548895	0.189096232638939
EJF3X_V9FeHXtHt1NU	PCNX	pecanex homolog (Drosophila)	-0.209124565124512	0.0138321446900367	0.188708432627724
ce6qKdK7eiqv7l4wbA	ARSA	arylsulfatase A	-0.209194883704185	0.0137995358308132	0.188557720063221
QtXtXVAkSJEgOKW.E4	FEM1A	fem-1 homolog a (C. elegans)	-0.20919893682003	0.0137976583258896	0.188557720063221
ZdTpXaWfkVnd77Ef0M	PPM1G	protein phosphatase, Mg2+/Mn2+ dependent, 1G	-0.209617391228676	0.0136050161373453	0.187363568694622
BJ9SSlSii.1SpN9JJI	SCAMP2	secretory carrier membrane protein 2	-0.209797367453575	0.0135228864939732	0.186526249826175
35HOZRFI4KO5V48l6U	TTC17	tetratricopeptide repeat domain 17	-0.209890484809875	0.0134805639819768	0.186236227523519
6fmSuYulJIrRgwHk3c	BCKDHA	branched chain keto acid dehydrogenase E1, alpha polypeptide	-0.210532113909721	0.0131920727758157	0.18399469924164
cSYrV7i.gIJ7eYLpX4	SPTBN1	spectrin, beta, non-erythrocytic 1	-0.210623070597649	0.0131516165532508	0.183946232725679
ECCG5e.VfZfeW4_0v0	PMS2L4	postmeiotic segregation increased 2-like 4 pseudogene	-0.210699558258057	0.0131176799624799	0.183946232725679
xVs0dJe18BpdlO5PtE	METT11D1	methyltransferase 11 domain containing 1	-0.210882633924484	0.0130367624900449	0.183669330262764
fdyuoQihHokooSS9Qg	SETX	senataxin	-0.210976079106331	0.0129956292687474	0.183669330262764
Zkw6j_p.rEIHuFVBXg	VEGFB	vascular endothelial growth factor B	-0.211118623614311	0.0129331019015959	0.183435009445795
xpa.LhVOHxJa98XfK4	TST	thiosulfate sulfurtransferase (rhodanese)	-0.211242109537125	0.0128791475350114	0.183135195436869
NdK3qgt7npN10_5fTQ	ORAOV1	oral cancer overexpressed 1	-0.211537688970566	0.0127507999977059	0.182184406969947
3wlhHXhd3vRXip7fgk	SLC35A4	solute carrier family 35, member A4	-0.211598113179207	0.0127247006322067	0.182123579424954
onhVJ9SqHtHuhlAOkw	SEC61A1	Sec61 alpha 1 subunit (S. cerevisiae)	-0.211639359593391	0.0127069117017611	0.182123579424954
ciV.nu53tS7TiGolf4	BANP	BTG3 associated nuclear protein	-0.211917638778687	0.0125874620877222	0.181497884879171
csFdS66CkRTp9d5_v4	ADCK2	aarF domain containing kinase 2	-0.212205946445465	0.0124647457985323	0.180470533126101
ilU3vrTU14KhKAXVKQ	PRR14	proline rich 14	-0.212874442338943	0.0121842282663878	0.178057281632846
f5O7leJbjjXVNbvuJE	HPCAL1	hippocalcin-like 1	-0.213204056024551	0.0120479618254155	0.177644421743528
KcltdRUsU7XJe3k.vI	DNAJC8	DnaJ (Hsp40) homolog, subfamily C, member 8	-0.213244453072548	0.0120313534175902	0.177644421743528
NSKe6JirLKJ.1SLnuE	MOBKL2C	MOB1, Mps One Binder kinase activator-like 2C (yeast)	-0.213389590382576	0.0119718486905414	0.177644421743528
r91ApHhXaXcf7VdF1E	APLP2	amyloid beta (A4) precursor-like protein 2	-0.21357250213623	0.0118972244382083	0.177242295932081
u_Sp0JRQ3OCF0pSquI	PRMT5	protein arginine methyltransferase 5	-0.213593184947968	0.0118888119961469	0.177242295932081
0pQq7VE9UEWV3jRTqA	ROGDI	rogdi homolog (Drosophila)	-0.213650196790695	0.0118656502317833	0.177242295932081
ofOU5I7V5KiSL_lKaA	PSMD4	proteasome (prosome, macropain) 26S subunit, non-ATPase, 4	-0.213992059230804	0.0117275926576599	0.176216147407621
xlwoJS0X3qQqdc39dU	CASC3	cancer susceptibility candidate 3	-0.214037045836449	0.0117095306053054	0.176216147407621
W.lXdFJboJSSzYndEs	TUBB	tubulin, beta	-0.21442075073719	0.0115564627822553	0.175149509585481
o4VUSopKAElIJRfhH8	DHRS3	dehydrogenase/reductase (SDR family) member 3	-0.214644715189934	0.0114679326546536	0.174109498376642
fEn1QlU0MCVe9GeR64	C1orf123	chromosome 1 open reading frame 123	-0.214680895209312	0.0114536871682152	0.174109498376642
xFSlAFO6uRAlKR5Qug	ZNF672	zinc finger protein 672	-0.214699894189835	0.0114462127492232	0.174109498376642
cKlWRS_iSOXVRRQ_UA	HARS	histidyl-tRNA synthetase	-0.214749678969383	0.0114266471449724	0.174109498376642
fl3HVUn3534V5HsL5U	GPN1	GPN-loop GTPase 1	-0.21490404009819	0.0113661691464846	0.174109498376642
0umgul1FX1e.sDPe6I	SIPA1	signal-induced proliferation-associated 1	-0.214964553713799	0.0113425369689863	0.174109498376642
xrFTlV5XZeg0u8eTeM	MAP7D1	MAP7 domain containing 1	-0.215015977621078	0.0113224884814365	0.174109498376642
3ZCM6nl55etRf5c9ng	TMEM149	transmembrane protein 149	-0.215051099658012	0.0113088134443933	0.174109498376642
H2UJFJzK0SUTR0SeNE	RNMTL1	RNA methyltransferase like 1	-0.215268403291702	0.011224526578165	0.174109498376642
3RWnpdHnzPCnXVB3T8	RAB24	RAB24, member RAS oncogene family	-0.215706989169121	0.0110560884748923	0.172961527214549
QxeV1xxReTuR9Flep8	DCPS	decapping enzyme, scavenger	-0.215749472379684	0.0110398914528334	0.172961527214549
o_l7siVXXuV0untv7w	ARIH2	ariadne homolog 2 (Drosophila)	-0.215889483690262	0.0109866586341822	0.172961527214549
Kleqv0tN1U.rVeh7f4	BRD2	bromodomain containing 2	-0.216115832328796	0.0109010770228737	0.172386832848156
BukeEKoaLUKbz6lF4Q	REXO4	REX4, RNA exonuclease 4 homolog (S. cerevisiae)	-0.216288432478905	0.0108362117982228	0.172371445945818
NxWZ57yEdZT1693WBY	RAB40C	RAB40C, member RAS oncogene family	-0.216342031955719	0.0108161376232041	0.172371445945818
E5k7rIK7mduXVUSAp8	DTD1	D-tyrosyl-tRNA deacylase 1 homolog (S. cerevisiae)	-0.216386049985886	0.0107996763632849	0.172371445945818
WpAEZVTeeX.c_V5BtU	RING1	ring finger protein 1	-0.216412216424942	0.0107899014374095	0.172371445945818
HOolP5CjkGgi16mgoo	PCSK5	proprotein convertase subtilisin/kexin type 5	-0.216417983174324	0.0107877482146805	0.172371445945818
uXo5qnf73UkTecTTpY	CTNNBL1	catenin, beta like 1	-0.216665551066399	0.0106956653479915	0.172371445945818
ZCisvkAnuVCqKCitEU	MRPL11	mitochondrial ribosomal protein L11	-0.21691420674324	0.0106038742906964	0.172371445945818
ZVKVCd7uFSIDAjl0uk	DGCR6	DiGeorge syndrome critical region gene 6	-0.217582210898399	0.010360703170488	0.172251614497942
Br6C9JUB4KqU5ftSR4	KAT2A	K(lysine) acetyltransferase 2A	-0.217593476176262	0.0103566447417367	0.172251614497942
0OiSehnjroVeTEb3qQ	CPNE1	copine I	-0.218088001012802	0.0101798603227006	0.170686329911428
NIB6CiWvYnSVeJsHu4	SCAND1	SCAN domain containing 1	-0.218132704496384	0.0101640112780388	0.170686329911428
9GoohS1VFSWxSAwKfc	CD7	CD7 molecule	-0.218427091836929	0.0100601815879551	0.170686329911428
W5B6p34kn5.JedUd7o	YY1AP1	YY1 associated protein 1	-0.218452170491219	0.0100513797375172	0.170686329911428
cyu5cWTvlnnv3nqG3g	NOL12	nucleolar protein 12	-0.218873411417007	0.00990454724255696	0.169776706184499
3Te_U0XJ5eBeV9KiCo	LOC642357	eukaryotic translation elongation factor 1 gamma pseudogene	-0.219259023666382	0.00977179401022288	0.169552259165474
xVkl.VQiRUESQgJUeA	ALG3	asparagine-linked glycosylation 3, alpha-1,3- mannosyltransferase homolog (S. cerevisiae)	-0.219292566180229	0.00976032093681578	0.169552259165474
ZeJDqd7dnpflegMKJc	TMEM205	transmembrane protein 205	-0.219613373279572	0.00965118860128511	0.168799288636477
3jfUJUTUpSUKzTklXI	FIG4	FIG4 homolog, SAC1 lipid phosphatase domain containing (S. cerevisiae)	-0.21962371468544	0.0096476886251271	0.168799288636477
36JWb571RKl2v.XB_c	SPSB3	splA/ryanodine receptor domain and SOCS box containing 3	-0.220042258501053	0.00950697123002042	0.168259142185987
0aj4oK1kSXt3nS_QwE	ADAM15	ADAM metallopeptidase domain 15	-0.22015580534935	0.00946910947241508	0.167966252203387
o7SWQwEglIJXerpXSs	LRCH4	leucine-rich repeats and calponin homology (CH) domain containing 4	-0.22021421790123	0.00944968388686118	0.167962369086587
NhXF7S9_.eqKKjReR4	MTMR14	myotubularin related protein 14	-0.220388665795326	0.00939187884992676	0.167534868508277
07fRpJv_dESSf_RlUo	BRE	brain and reproductive organ-expressed (TNFRSF1A modulator)	-0.220905765891075	0.00922236121402853	0.167126028104526
01QpEiEak1_HU2pn38	MBP	myelin basic protein	-0.220917969942093	0.00921839326780427	0.167126028104526
ljnoUXQnkdc5RdTWwo	IDH3G	isocitrate dehydrogenase 3 (NAD+) gamma	-0.220971137285233	0.0092011243566037	0.167126028104526
Boq4S6WVClRifvf738	CCR7	chemokine (C-C motif) receptor 7	-0.221510365605354	0.00902758818091676	0.165853484542263
TKe5VY1xFeJdIkecf8	SLC39A3	solute carrier family 39 (zinc transporter), member 3	-0.221853420138359	0.00891869535492162	0.164544284554408
Q2I46IekJu6kKx5OXU	EXOSC7	exosome component 7	-0.222104832530022	0.00883962999675614	0.164290727014213
3lf7l__qgFLhkgmLug	LOC728138	KIAA2013 pseudogene	-0.222139060497284	0.00882891385477858	0.164290727014213
K0dTUXaIUV1VJSMaDA	MOBKL2A	MOB1, Mps One Binder kinase activator-like 2A (yeast)	-0.22219280898571	0.00881210936067456	0.164290727014213
TIOl54HqO6B7pq6Irc	IMP4	IMP4, U3 small nucleolar ribonucleoprotein, homolog (yeast)	-0.222534656524658	0.00870589043351067	0.163672147054784
6n8jtLdvFJJf_FQcaY	TCEAL3	transcription elongation factor A (SII)-like 3	-0.223195180296898	0.00850385327940795	0.163258267331537
KilJeTKF0xX1UEcXoI	COPG	coatomer protein complex, subunit gamma	-0.223214790225029	0.0084979190104213	0.163258267331537
3vl_waO.UXX3UF3FUU	RNF115	ring finger protein 115	-0.223337098956108	0.00846098906375259	0.163258267331537
r5UHUKHqzo_epXKd_c	TMUB2	transmembrane and ubiquitin-like domain containing 2	-0.223688259720802	0.00835574696212116	0.162380015963888
9uoCrUj.Arn8K_V3lg	SIAH2	seven in absentia homolog 2 (Drosophila)	-0.223995074629784	0.00826474482862993	0.162091154257951
okgunnI3d1.FFOSgSE	VEZT	vezatin, adherens junctions transmembrane protein	-0.224349692463875	0.00816065767594876	0.161488425680356
9Xop_fqHop_foS9d7s	HPS6	Hermansky-Pudlak syndrome 6	-0.225457489490509	0.00784293246341683	0.158764917575417
T6iVT5d7dfa5eSIf7c	ALKBH2	alkB, alkylation repair homolog 2 (E. coli)	-0.225475549697876	0.00783784473153326	0.158764917575417
TuyPlWlXd4leyTe4yc	PRKRIP1	PRKR interacting protein 1 (IL11 inducible)	-0.225618317723274	0.00779772842929294	0.158764917575417
HQF2pRCEUfVfxXoSSg	ASCC2	activating signal cointegrator 1 complex subunit 2	-0.225618481636047	0.00779768247628709	0.158764917575417
QpHs9.F59UNUeOKNJU	HIATL1	hippocampus abundant transcript-like 1	-0.225738525390625	0.0077640925299125	0.158764917575417
xC7lP4U3aguKIlVPoU	CSNK1E	casein kinase 1, epsilon	-0.225828275084496	0.00773906311740102	0.158764917575417
TtlEjsVHJUr57i0mgk	PRKAB1	protein kinase, AMP-activated, beta 1 non-catalytic subunit	-0.22584530711174	0.00773432130259044	0.158764917575417
WESUj90JLdB1LV03RU	M6PR	mannose-6-phosphate receptor (cation dependent)	-0.226069226861	0.00767221975002896	0.158764917575417
HhIZKavz.oqsfuk.14	ADPRHL2	ADP-ribosylhydrolase like 2	-0.226452574133873	0.00756692824935445	0.158308104164126
Z7F7hRdNX5eUe5fZdQ	APBA3	amyloid beta (A4) precursor protein-binding, family A, member 3	-0.226605206727982	0.0075253635414172	0.157816077145548
WnupdNfR0vuAwFnX5U	ARL2	ADP-ribosylation factor-like 2	-0.226850137114525	0.00745908742130896	0.157816077145548
fSVd01eiR3lnQiev7w	DGUOK	deoxyguanosine kinase	-0.227160334587097	0.00737589383819204	0.157322418573145
oQkhJAp4qXqI6MWH7g	HINT2	histidine triad nucleotide binding protein 2	-0.22729654610157	0.00733962333423976	0.15717171145824
u0etuXVJK5Ij3yCKK4	ADSL	adenylosuccinate lyase	-0.227688744664192	0.0072360706012895	0.155477733189869
xoaLvFbgVI0Ug8LlYE	ARRDC5	arrestin domain containing 5	-0.227697551250458	0.00723376034575951	0.155477733189869
0LVKFITVSHUSOw4LVY	LY86	lymphocyte antigen 86	-0.227721601724625	0.00722745445454853	0.155477733189869
9xBWx.ghRSFed0mlRg	LOC440311	glioma tumor suppressor candidate region gene 2 pseudogene	-0.227981507778168	0.00715961923001585	0.154977401402199
czuSYV_u.V9drp3qs4	SRF	serum response factor (c-fos serum response element-binding transcription factor)	-0.228326857089996	0.00707035805112688	0.154169313195105
HqUg1UK9X._9NKV9eI	HIPK2	homeodomain interacting protein kinase 2	-0.22839780151844	0.00705214412475108	0.154169313195105
Te4VV0giY1VcQvr17E	RNASE6	ribonuclease, RNase A family, k6	-0.228533357381821	0.00701745799948039	0.154072730020007
BV9exF2qUk10X30HhQ	SNAPC2	small nuclear RNA activating complex, polypeptide 2, 45kDa	-0.228637084364891	0.00699101867811169	0.154058855820705
WKnkqXVF9QSEp3ns3s	TDP1	tyrosyl-DNA phosphodiesterase 1	-0.228946223855019	0.00691274505170636	0.153106601694034
BdXXenNcV7e6nf8cUk	SNX11	sorting nexin 11	-0.228971466422081	0.00690638818718048	0.153106601694034
9eHSUp1eB..X7VNeq0	ZSWIM1	zinc finger, SWIM-type containing 1	-0.229031249880791	0.00689135355999104	0.153106601694034
T6VFBWVF_HlVILu34g	SLC43A2	solute carrier family 43, member 2	-0.229142695665359	0.00686340425280174	0.153106601694034
Bg.QKDPCCAbl59V9l8	PMS2L10	postmeiotic segregation increased 2-like 10	-0.229333266615868	0.00681584456597006	0.153106601694034
Zos7RfXqpfp.jcQ4JU	S100A6	S100 calcium binding protein A6	-0.229737296700478	0.00671598058289691	0.152169497655581
uo5XRPrn910105Vf5Q	NLRX1	NLR family member X1	-0.229846626520157	0.00668918213104264	0.152169497655581
ctRKfX7CQtJJEnHRnk	SCMH1	sex comb on midleg homolog 1 (Drosophila)	-0.23003388941288	0.00664350185427898	0.152169497655581
lIRqTX4dTamff6a4So	MBP	myelin basic protein	-0.230447858572006	0.00654350257245273	0.151784960201854
3pepuuigquegQwGkc0	ZNF787	zinc finger protein 787	-0.23075707256794	0.00646968391075942	0.150497291868546
ZUOXX0XF0WV4aHUE2w	LRWD1	leucine-rich repeats and WD repeat domain containing 1	-0.230945557355881	0.00642505121687198	0.150497291868546
WkL.JXkv9FFJFxUk94	UIMC1	ubiquitin interaction motif containing 1	-0.230953842401505	0.00642309564119126	0.150497291868546
opdtZK3TVEd_IJfrRw	LCMT1	leucine carboxyl methyltransferase 1	-0.231038212776184	0.00640321126334475	0.150497291868546
NnpUIV8gV4uekDdHnU	GRAP	GRB2-related adaptor protein	-0.23107635974884	0.00639423879422507	0.150497291868546
0yeeXXDfXnLqFF9F6o	HAUS4	HAUS augmin-like complex, subunit 4	-0.231550812721252	0.006283574932886	0.150497291868546
QbnSiZelHleQCeggng	TPM3	tropomyosin 3	-0.231561541557312	0.00628109231832874	0.150497291868546
KLD6S4c6mR5cE.JXlU	DFFA	DNA fragmentation factor, 45kDa, alpha polypeptide	-0.231656864285469	0.00625907328893627	0.150497291868546
H3iJX1Xu15RTurSOx0	NHP2L1	NHP2 non-histone chromosome protein 2-like 1 (S. cerevisiae)	-0.231809541583061	0.00622394881750421	0.150497291868546
lvVl0tK5IQuprtTwIk	GPS1	G protein pathway suppressor 1	-0.231858104467392	0.00621281343439306	0.150497291868546
0efeTSfUHUXgS1YklI	GSK3B	glycogen synthase kinase 3 beta	-0.232330068945885	0.00610551323607789	0.150497291868546
i4XUJ15dFt5fnXd9UA	GCHFR	GTP cyclohydrolase I feedback regulator	-0.232571080327034	0.00605135899145037	0.150338449943845
TAnl9SnfoR5fqJNeSc	MED19	mediator complex subunit 19	-0.232722669839859	0.00601751706692033	0.150338449943845
BHuFy1VTSlEeeUXdEY	SCAMP3	secretory carrier membrane protein 3	-0.23285399377346	0.00598833579449654	0.150051565968115
T06aXuFCtqii6JzX1M	SYF2	SYF2 homolog, RNA splicing factor (S. cerevisiae)	-0.232857525348663	0.00598755279305951	0.150051565968115
l9dneo5KTn3RbkieR8	UBE2I	ubiquitin-conjugating enzyme E2I (UBC9 homolog, yeast)	-0.234461590647697	0.00564119829816856	0.145814831310496
f_e5oqXnOu55r006Is	RPS3	ribosomal protein S3	-0.235493525862694	0.0054279384384146	0.141271790606952
QfiVPgHjfidel1IPko	CD300LF	CD300 molecule-like family member f	-0.235672622919083	0.00539166818320069	0.141168078629012
Wd1HeXTd7GD_rVJfvo	RAE1	RAE1 RNA export 1 homolog (S. pombe)	-0.23649337887764	0.00522820418124814	0.13939221208846
NhKvV0ectJ9.6AehKU	WDR48	WD repeat domain 48	-0.236904159188271	0.00514806655318845	0.138950129653188
rlKvolhhSAPkkpH8KQ	DPH5	DPH5 homolog (S. cerevisiae)	-0.237034037709236	0.00512295842875687	0.1387005308343
HlFQuqIFXLteUwXl_w	XPO7	exportin 7	-0.237054318189621	0.00511904769990612	0.1387005308343
HS2Sd.orh271K6NXd4	TSSC1	tumor suppressing subtransferable candidate 1	-0.237509414553642	0.00503198934841542	0.1387005308343
ipeYnqAoSOKoXbl9_c	SLC24A6	solute carrier family 24 (sodium/potassium/calcium exchanger), member 6	-0.237581610679626	0.00501830080692178	0.1387005308343
6DS6tUmmcT6rjjnhXg	HTRA2	HtrA serine peptidase 2	-0.237727373838425	0.00499076522296127	0.1387005308343
lE6UuXvVR1flUAo3oE	RDBP	RD RNA binding protein	-0.237751871347427	0.00498615077276821	0.1387005308343
BGzdU5lC6JVSUIJSUQ	EEF1D	eukaryotic translation elongation factor 1 delta (guanine nucleotide exchange protein)	-0.238148912787437	0.00491189258083136	0.138466722288288
QpCljp0o46pElZf4EM	PLEKHB2	pleckstrin homology domain containing, family B (evectins) member 2	-0.238445520401001	0.00485706558022247	0.137905969152745
3tC_VJ_i_3tGRO7Xus	C1orf128	chromosome 1 open reading frame 128	-0.23855048418045	0.00483779491130321	0.137806242668881
NaBUChVuXQ3c147TqI	OSGEP	O-sialoglycoprotein endopeptidase	-0.238648653030396	0.00481983368680372	0.13774328624542
cR5KkmrPddVFwt3qCA	RNPEP	arginyl aminopeptidase (aminopeptidase B)	-0.238684326410294	0.00481332158965664	0.13774328624542
f_fOU5I7V5KiSL_lKY	PSMD4	proteasome (prosome, macropain) 26S subunit, non-ATPase, 4	-0.239124700427055	0.00473357830345011	0.137525389580303
faTTVN3D9V3tdTUmn0	RAP1GDS1	RAP1, GTP-GDP dissociation stimulator 1	-0.239184364676476	0.00472286571113001	0.137525389580303
EcelUYjVALfYV4goio	NSMCE1	non-SMC element 1 homolog (S. cerevisiae)	-0.239795953035355	0.00461430119864747	0.136786657566685
6vSOEmFl.09VWUXsdE	TBL1X	transducin (beta)-like 1X-linked	-0.240391656756401	0.0045107104429174	0.135553824135095
BQXpPEvpd1_K6kSXpI	FOXO1	forkhead box O1	-0.240411028265953	0.00450737706511939	0.135553824135095
iJdLlb_l553Z4QwIlc	MRPL37	mitochondrial ribosomal protein L37	-0.240907222032547	0.00442274266578502	0.13481358384667
cnm0.Xk75eUfHRR6rc	DDHD2	DDHD domain containing 2	-0.24134935438633	0.00434853228612453	0.13432521902662
EopEXq9A9ydSTMLp7k	SERF2	small EDRK-rich factor 2	-0.24138730764389	0.00434221428809556	0.13432521902662
HXtejl3giKhIW0gHog	PLOD1	procollagen-lysine 1, 2-oxoglutarate 5-dioxygenase 1	-0.24144059419632	0.00433335767727483	0.13432521902662
HuHnp3tF00B6O4VOWU	ARHGAP17	Rho GTPase activating protein 17	-0.24153645336628	0.0043174659538141	0.13432521902662
oVVlLXURUB794_n.J8	PRKDC	protein kinase, DNA-activated, catalytic polypeptide	-0.241595700383186	0.00430767001374854	0.13432521902662
0KP05Lre86p.km6qnk	RFC1	replication factor C (activator 1) 1, 145kDa	-0.241681426763535	0.0042935312370509	0.13432521902662
B.lfp34R3AVehTeDok	LASS5	LAG1 homolog, ceramide synthase 5	-0.242169320583344	0.00421385280282904	0.13432521902662
Zq4d8VEnhypSZAx6Bc	COASY	CoA synthase	-0.242211103439331	0.00420709125181817	0.13432521902662
N56p5OP.lebV93_qdc	RXRB	retinoid X receptor, beta	-0.24274842441082	0.0041210019682556	0.13326965325093
u1R5dd1LrdUrlIVAJ8	HNRNPUL1	heterogeneous nuclear ribonucleoprotein U-like 1	-0.242795094847679	0.00411359959401381	0.13326965325093
Q1QkESFHfVflXVUioc	ARFGAP2	ADP-ribosylation factor GTPase activating protein 2	-0.244615331292152	0.00383403944535976	0.128462356129008
0h575QxdIdSoCIopTQ	SLC37A4	solute carrier family 37 (glucose-6-phosphate transporter), member 4	-0.244761317968369	0.0038123753111805	0.128462356129008
fdpVJc.Vl1P479Sv9A	RER1	RER1 retention in endoplasmic reticulum 1 homolog (S. cerevisiae)	-0.244958028197289	0.00378335787620498	0.128462356129008
WG3mfrRW11UV7u787Q	AP1M1	adaptor-related protein complex 1, mu 1 subunit	-0.245031073689461	0.0037726333116761	0.128462356129008
WiCyiJKusW7qd8V.O4	C2orf29	chromosome 2 open reading frame 29	-0.245752543210983	0.00366816536892234	0.128462356129008
NS4l9kjnojXqvref7s	TMEM42	transmembrane protein 42	-0.245902478694916	0.00364678415069752	0.128462356129008
BNe6OVHRV0h155U57o	MAF1	MAF1 homolog (S. cerevisiae)	-0.246579930186272	0.0035515681923215	0.128325786179886
o6jIqtI5I3cewDqdXo	PGAP2	post-GPI attachment to proteins 2	-0.247860297560692	0.00337769906559426	0.125160925121279
Ht3EJkrhd6N9fgKopI	RRP8	ribosomal RNA processing 8, methyltransferase, homolog (yeast)	-0.248490154743195	0.00329501193715709	0.12314051021555
lEo1VIhVP5d0EdIX0E	SF3A3	splicing factor 3a, subunit 3, 60kDa	-0.248982936143875	0.00323159620369395	0.122961570374199
cXp3tFlOQdTlz8egF4	COX4I1	cytochrome c oxidase subunit IV isoform 1	-0.249144896864891	0.00321099498054389	0.122961570374199
inkrerL6NOnUeo_q6A	RNF41	ring finger protein 41	-0.249562531709671	0.00315841725288735	0.122961570374199
H5V3t54KF75597f9FU	COPS7B	COP9 constitutive photomorphogenic homolog subunit 7B (Arabidopsis)	-0.249873697757721	0.00311974917527591	0.122961570374199
3QVFXUXeitUUpzwKoM	UBE2M	ubiquitin-conjugating enzyme E2M (UBC12 homolog, yeast)	-0.249976202845573	0.00310710481613974	0.122961570374199
u3QvlU0l6KgqeolOBM	C7orf55	chromosome 7 open reading frame 55	-0.250035911798477	0.00309976082355456	0.122961570374199
iItmqESi31xLERGVl0	RARS2	arginyl-tRNA synthetase 2, mitochondrial	-0.250095367431641	0.0030924635439511	0.122961570374199
Z3inaWXiWaGv54lby4	SRSF10	serine/arginine-rich splicing factor 10	-0.25041788816452	0.00305314824534797	0.122961570374199
0y31d7315dSWVmUj.g	GLTSCR1	glioma tumor suppressor candidate region gene 1	-0.250530600547791	0.00303951525946311	0.122961570374199
itu9q.9d7h6lt_u3bo	WDR18	WD repeat domain 18	-0.250623315572739	0.0030283422132098	0.122961570374199
6opS77qfXnqHiCnRgo	SQSTM1	sequestosome 1	-0.250901222229004	0.00299507340161487	0.122961570374199
NPy5UqLUmDht7pQmK0	ZNF395	zinc finger protein 395	-0.251030504703522	0.00297970938247993	0.122961570374199
ZX4qajgef7h_gKxnno	DDX28	DEAD (Asp-Glu-Ala-Asp) box polypeptide 28	-0.251349180936813	0.00294214089548572	0.122961570374199
rkknUtdEUlCtEpCJCA	KRTCAP2	keratinocyte associated protein 2	-0.251663208007812	0.00290553916345204	0.122961570374199
lsWeUEVPhddv.lZfdQ	ZNF296	zinc finger protein 296	-0.252498745918274	0.00281014528305334	0.122961570374199
NU44rJ91ep3X35eV7c	ALDOC	aldolase C, fructose-bisphosphate	-0.252556413412094	0.0028036668815985	0.122961570374199
0k1de_ckl.4XN5Dku8	TCEAL4	transcription elongation factor A (SII)-like 4	-0.252688735723495	0.0027888526645945	0.122961570374199
QV17p3xfvdX5Is6k6I	RG9MTD3	RNA (guanine-9-) methyltransferase domain containing 3	-0.25318855047226	0.00273353134177334	0.122961570374199
K5Knl0gnp6odyXe70w	TPRG1L	tumor protein p63 regulated 1-like	-0.253325432538986	0.00271855466994797	0.122961570374199
00K3OeGXV631V5_6eA	DHPS	deoxyhypusine synthase	-0.253818243741989	0.00266524669899848	0.122961570374199
Noh4Hkq9CX1Kj_XRfo	HMBS	hydroxymethylbilane synthase	-0.254113048315048	0.00263381076256808	0.122961570374199
fQgAuOWXpIdlNVQYRI	CCDC101	coiled-coil domain containing 101	-0.25427570939064	0.00261660955095322	0.122961570374199
rOezhdXiRW4eVTn9V8	RANGAP1	Ran GTPase activating protein 1	-0.254379540681839	0.00260568268967365	0.122961570374199
ZX55cV.3dd690F0GL0	SIN3A	SIN3 homolog A, transcription regulator (yeast)	-0.254660576581955	0.00257631403962755	0.122961570374199
KXggCqSHXRPUkf1ReE	BSCL2	Berardinelli-Seip congenital lipodystrophy 2 (seipin)	-0.255177617073059	0.00252306335819164	0.12190159705738
KG66eqLl6Oua6_O8Fw	TMEM79	transmembrane protein 79	-0.255724906921387	0.00246778371200818	0.119893158675064
6F60lwN9UtWe6J7S0U	C20orf4	chromosome 20 open reading frame 4	-0.255932450294495	0.00244710879315324	0.119893158675064
BgiqUOAFOi3vbh1Sp4	RRP36	ribosomal RNA processing 36 homolog (S. cerevisiae)	-0.25595960021019	0.00244441581630994	0.119893158675064
BXs04eK5dUGdZUZ4Qw	FIBP	fibroblast growth factor (acidic) intracellular binding protein	-0.257046580314636	0.00233877760112744	0.1192630920187
WUcRfeqeh_.SSf6_R4	ZNF689	zinc finger protein 689	-0.257381558418274	0.00230706627208588	0.119235845207623
fUS7odK1TITSnot93s	RP9	retinitis pigmentosa 9 (autosomal dominant)	-0.258132457733154	0.00223739138913426	0.118581743624116
x7leKemno5ulDACSFw	INF2	inverted formin, FH2 and WH2 domain containing	-0.25820380449295	0.0022308714319248	0.118581743624116
9TSiAp6t_oX7XVS_lw	NUDC	nuclear distribution gene C homolog (A. nidulans)	-0.2585169672966	0.00220245649855322	0.118581743624116
r3a619VkpK7ShaXDAQ	C11orf2	chromosome 11 open reading frame 2	-0.258531630039215	0.00220113414431622	0.118581743624116
rVIfqciSCkylKuvPnM	SLC25A14	solute carrier family 25 (mitochondrial carrier, brain), member 14	-0.260547906160355	0.00202600270109543	0.113117468580496
WhfFzz6I69E9fFeVf4	C8orf33	chromosome 8 open reading frame 33	-0.261396139860153	0.00195618154268162	0.111809199939548
lLRS6eSCpRXJf8Hn_0	C16orf48	chromosome 16 open reading frame 48	-0.261812090873718	0.00192274774465151	0.111809199939548
f2eKp70UU1291KtCgs	TIMM22	translocase of inner mitochondrial membrane 22 homolog (yeast)	-0.26188787817955	0.00191671220786871	0.111809199939548
KeXp11_Kegd3Uq68Hc	C9orf114	chromosome 9 open reading frame 114	-0.262124568223953	0.00189797332953523	0.111809199939548
onXnTXd5f1b3sXoXJE	MFSD3	major facilitator superfamily domain containing 3	-0.262251317501068	0.00188800707464876	0.111809199939548
TlI7eFEVQ3SJwTUR9U	JMJD8	jumonji domain containing 8	-0.262362033128738	0.0018793404603954	0.111809199939548
l4dCp7I71f1FVRH65s	TMEM71	transmembrane protein 71	-0.262372821569443	0.00187849789638683	0.111809199939548
N6np_X6d.idX.nw8eo	C17orf61	chromosome 17 open reading frame 61	-0.262799561023712	0.00184544402598652	0.111809199939548
xFNdFtF1Sp3shSSQfc	KLHL36	kelch-like 36 (Drosophila)	-0.262877106666565	0.0018394946393343	0.111809199939548
ElF3J5OF_pCc7BVD5c	FAM189B	family with sequence similarity 189, member B	-0.262982189655304	0.00183146036550408	0.111809199939548
0jOJ3JZUJyQ6QV96tU	UBA52	ubiquitin A-52 residue ribosomal protein fusion product 1	-0.265559732913971	0.00164410699165796	0.111809199939548
QH16i4VJvPXl10dc90	FAM113B	family with sequence similarity 113, member B	-0.265700936317444	0.00163436597401967	0.111809199939548
0I66_TqfXq3Ud1t6XA	ATP6V1E1	ATPase, H+ transporting, lysosomal 31kDa, V1 subunit E1	-0.267429649829865	0.00151929364865167	0.111809199939548
HvXXhL_O7U96l3S58k	TRAF3IP2	TRAF3 interacting protein 2	-0.268015444278717	0.00148200673608789	0.111809199939548
rUcQV_UBElR1P0hZfU	RPP21	ribonuclease P/MRP 21kDa subunit	-0.268092095851898	0.00147718990737555	0.111809199939548
cSjd.VQoVJXZd5iDgQ	PRCC	papillary renal cell carcinoma (translocation-associated)	-0.268558084964752	0.00144821258757055	0.111809199939548
BtXnXTv3r_uLX_5RRU	FOXJ2	forkhead box J2	-0.268702894449234	0.00143931376715289	0.111809199939548
c12lTe1Ndd1OQue.qQ	SLC9A1	solute carrier family 9 (sodium/hydrogen exchanger), member 1	-0.2688809633255	0.00142843943255766	0.111809199939548
rUR4pKi_nd_uiOH9eo	IFI27L1	interferon, alpha-inducible protein 27-like 1	-0.268998593091965	0.00142129713647954	0.111809199939548
TrhKB9ZF14pXo49w_8	REPIN1	replication initiator 1	-0.27039048075676	0.00133922090892158	0.111809199939548
Z5UZO6CcrqHT1w95b4	MED22	mediator complex subunit 22	-0.270478904247284	0.00133415583485474	0.111809199939548
ZVH5eo6VRHtHSe9.jQ	USP39	ubiquitin specific peptidase 39	-0.271075010299683	0.0013004632456417	0.111809199939548
uqmXXquRj1dJ3q.Ds8	GRAMD1A	GRAM domain containing 1A	-0.271478712558746	0.00127808853397005	0.111809199939548
cqKk16e.RW6H4H5T6E	BCL2L12	BCL2-like 12 (proline rich)	-0.272626161575317	0.00121639780049732	0.111809199939548
H55X9ekqeui31dAk5c	C3orf37	chromosome 3 open reading frame 37	-0.27304995059967	0.0011943099686138	0.111809199939548
fXl3eKMCQ9P91RXaV0	KHSRP	KH-type splicing regulatory protein	-0.273108690977097	0.00119127751150416	0.111809199939548
Te_l.fJf.e.U9LnUJk	POLE3	polymerase (DNA directed), epsilon 3 (p17 subunit)	-0.273464441299438	0.00117306181228294	0.111809199939548
BSQ3rVS2RB9UTFSKIk	PIGN	phosphatidylinositol glycan anchor biosynthesis, class N	-0.274790316820145	0.00110739174897523	0.111809199939548
ZpO5egcWLKJT9.sVeU	CCNY	cyclin Y	-0.275034010410309	0.00109569389833442	0.111809199939548
HLqMSQyKqOCFKKEuKk	SEC63	SEC63 homolog (S. cerevisiae)	-0.275070518255234	0.00109395120374223	0.111809199939548
Qd6pkoqIL5wuere9Po	ZCWPW1	zinc finger, CW type with PWWP domain 1	-0.275191277265549	0.00108820484069838	0.111809199939548
c3giKUEl9V5fo94LvU	NUDT3	nudix (nucleoside diphosphate linked moiety X)-type motif 3	-0.27591946721077	0.00105413485930006	0.111809199939548
NvUPidSV6.1xU5Lyoc	GATAD2A	GATA zinc finger domain containing 2A	-0.276810556650162	0.0010137720718979	0.111809199939548
foXp7QXX75VR75fiD4	C1orf50	chromosome 1 open reading frame 50	-0.277072459459305	0.00100218082097259	0.111809199939548
0peLJ1XU1_yGdS1ccc	CARM1	coactivator-associated arginine methyltransferase 1	-0.278500020503998	0.000941105561451216	0.111809199939548
WnBNRH1UT9eflLAl9g	JMJD8	jumonji domain containing 8	-0.27958270907402	0.000897079802419487	0.111809199939548
N6vUArVK7XdbktoAJU	MUTYH	mutY homolog (E. coli)	-0.283267468214035	0.000761009408650315	0.111809199939548
NU1SQcNIfXlLtcFVKk	CRTC3	CREB regulated transcription coactivator 3	-0.284553706645966	0.000718162943120326	0.111809199939548
3xABh5KCFUHEtVJn1U	BAT3	HLA-B associated transcript 3	-0.288568407297134	0.000598277149444826	0.111809199939548
QUX6npHfJEXiEj8JdU	TMEM203	transmembrane protein 203	-0.291292637586594	0.000527730999017484	0.111809199939548
W36XVB31R1SDUgsJ3k	SRPR	signal recognition particle receptor (docking protein)	-0.294125646352768	0.000462564407813115	0.106685907563986
TW5RfpUmdMXVEDdctw	C12orf10	chromosome 12 open reading frame 10	-0.29443359375	0.000455947389304878	0.106685907563986
Km0V6k30X7YXQhMh9Q	CNOT2	CCR4-NOT transcription complex, subunit 2	-0.297852903604507	0.000388119118913011	0.106341972691585
EVdwXKFdPFp3TJEtx4	MRRF	mitochondrial ribosome recycling factor	-0.299172222614288	0.000364539228704164	0.106341972691585
ZlSXXeh1F_hdLh0gfc	NUAK2	NUAK family, SNF1-like kinase, 2	-0.301702946424484	0.000322973714173447	0.106341972691585
cpN.QldnevdKkk.1KY	LSM4	LSM4 homolog, U6 small nuclear RNA associated (S. cerevisiae)	-0.31076979637146	0.00020742159462106	0.0868450416985771
Q4qALJ1J0FN4oKFJCg	EIF4BP3	eukaryotic translation initiation factor 4B pseudogene 3	-0.32733878493309	0.0000889499339415956	0.0648222643599378
