# Supplementary material for: Molecular mechanisms associated with the strength of the anti-CMV response in nonagenarians
Source: Immun Ageing. 2014 Jan 31;11:2. doi: 10.1186/1742-4933-11-2 (PMC3914367; doi:10.1186/1742-4933-11-2)
Supplement: Additional file 2: Table S2 — Canonical pathways that are affected by the level of anti-CMV IgG titre in nonagenarians. P-value from Fisher’s exact t-test. [file 1742-4933-11-2-S2.xlsx]

## Sheet: Sheet1
Supplementary Table 2. Canonical pathways associated with the anti-CMV IgG titer in nonagenarians. P-value from Fischer's exact t-test, ratio is the number of identified genes in our dataset divided with the total number of genes in the given pathway.
Ingenuity Canonical Pathways	p	Ratio	Molecules
3-phosphoinositide Biosynthesis	0.004074	0.0759	MTMR6,PIK3CA,SYNJ1,NUDT3,PPP1R12A,FIG4,PTPLB,PTPN12,UBLCP1,PTPN22,SACM1L,ATM
Dolichyl-diphosphooligosaccharide Biosynthesis	0.004169	0.3	ALG3,ALG5,ALG6
3-phosphoinositide Degradation	0.006457	0.0753	MTMR6,SYNJ1,NUDT3,MTMR14,PPP1R12A,FIG4,PTPLB,PTPN12,UBLCP1,PTPN22,SACM1L
D-myo-inositol (1,4,5,6)-Tetrakisphosphate Biosynthesis	0.006761	0.0775	MTMR6,SYNJ1,NUDT3,PPP1R12A,FIG4,PTPLB,PTPN12,UBLCP1,PTPN22,SACM1L
D-myo-inositol (3,4,5,6)-tetrakisphosphate Biosynthesis	0.006761	0.0775	MTMR6,SYNJ1,NUDT3,PPP1R12A,FIG4,PTPLB,PTPN12,UBLCP1,PTPN22,SACM1L
Cholesterol Biosynthesis I	0.009333	0.231	SQLE,FDFT1,MSMO1
Cholesterol Biosynthesis II (via 24,25-dihydrolanosterol)	0.009333	0.231	SQLE,FDFT1,MSMO1
Cholesterol Biosynthesis III (via Desmosterol)	0.009333	0.231	SQLE,FDFT1,MSMO1
Docosahexaenoic Acid (DHA) Signaling	0.010965	0.122	PIK3CA,FOXO1,PDPK1,GSK3B,ATM
Prolactin Signaling	0.013490	0.0909	PIK3CA,CREBBP,PDPK1,NMI,JAK2,STAT1,ATM
Superpathway of Cholesterol Biosynthesis	0.013490	0.148	SQLE,FDFT1,IDI1,MSMO1
D-myo-inositol-5-phosphate Metabolism	0.016218	0.069	MTMR6,SYNJ1,NUDT3,PPP1R12A,FIG4,PTPLB,PTPN12,UBLCP1,PTPN22,SACM1L
RAN Signaling	0.016596	0.167	KPNB1,KPNA3,RANGAP1
PDGF Signaling	0.017378	0.0886	PIK3CA,SYNJ1,SRF,ABL1,JAK2,STAT1,ATM
Superpathway of Inositol Phosphate Compounds	0.022909	0.0615	MTMR6,PIK3CA,SYNJ1,NUDT3,PPP1R12A,FIG4,PTPLB,PTPN12,UBLCP1,PTPN22,SACM1L,ATM
Cdc42 Signaling	0.028184	0.0629	EXOC1,MYL12A,WIPF1,ACTR3,PPP1R12A,CDC42SE1,GSK3B,IQGAP1,CLIP1
Growth Hormone Signaling	0.030903	0.0845	PIK3CA,SRF,PDPK1,JAK2,STAT1,ATM
DNA Methylation and Transcriptional Repression Signaling	0.030903	0.13	HDAC2,RBBP7,SIN3A
EIF2 Signaling	0.037154	0.0608	PABPC1,PIK3CA,EIF1AX,UBA52,RPL27,PDPK1,GSK3B,RPS3,RPL9,EIF3M,ATM
Lymphotoxin β Receptor Signaling	0.038905	0.0893	PIK3CA,CREBBP,PDPK1,ATM,BIRC2
HMGB1 Signaling	0.043652	0.0722	PIK3CA,HMGB1,HAT1,RHOA,RBBP7,KAT2A,ATM
TCA Cycle II (Eukaryotic)	0.044668	0.13	CS,IDH3G,FH
Actin Nucleation by ARP-WASP Complex	0.044668	0.0758	ROCK2,WIPF1,ACTR3,RHOA,PPP1R12A
ErbB2-ErbB3 Signaling	0.044668	0.0862	PIK3CA,FOXO1,PDPK1,GSK3B,ATM
RhoA Signaling	0.047863	0.0696	ROCK2,MYL12A,ACTR3,RAPGEF2,RHOA,SEPT7,PPP1R12A,GNA13
IGF-1 Signaling	0.050119	0.0686	PIK3CA,FOXO1,YWHAB,SRF,PDPK1,JAK2,ATM
