# Supplementary material for: Molecular mechanisms associated with the strength of the anti-CMV response in nonagenarians
Source: Immun Ageing. 2014 Jan 31;11:2. doi: 10.1186/1742-4933-11-2 (PMC3914367; doi:10.1186/1742-4933-11-2)
Supplement: Additional file 3: Table S3 — Anti-CMV IgG titers in nonagenarians and young controls. [file 1742-4933-11-2-S3.xlsx]

## Sheet: Supp. Table 3a
Supplementary Table 3a. Anti-CMV IgG titer in nonagenarians and young controls.
	Nonagenarians (n=138)	Young controls (n=19)
Mean	19892.754	7188.947
Median	19500	7200
Std. Deviation	7505.274	4728.141
Minimum	2700	290
Maximum	42000	18000

## Sheet: Supp. Table 3b
Supplementary Table 3b. Anti-CMV IgG titers for individuals in the Vitality 90+ cohort and young controls.
Code	Age group	anti-CMV IgG titer
28015	Nonagenarian	23000
28020	Nonagenarian	42000
28028	Nonagenarian	24000
28032	Nonagenarian	33000
28035	Nonagenarian	17000
28042	Nonagenarian	15000
28048	Nonagenarian	8400
28058	Nonagenarian	33000
28059	Nonagenarian	26000
28073	Nonagenarian	19000
28078	Nonagenarian	16000
28087	Nonagenarian	9200
28119	Nonagenarian	26000
28123	Nonagenarian	27000
28127	Nonagenarian	16000
28131	Nonagenarian	37000
28140	Nonagenarian	29000
28147	Nonagenarian	34000
28148	Nonagenarian	26000
28165	Nonagenarian	7600
28172	Nonagenarian	23000
28175	Nonagenarian	26000
28179	Nonagenarian	2700
28183	Nonagenarian	33000
28188	Nonagenarian	40000
28189	Nonagenarian	4300
28193	Nonagenarian	15000
28198	Nonagenarian	20000
28200	Nonagenarian	11000
28202	Nonagenarian	20000
28204	Nonagenarian	25000
28212	Nonagenarian	13000
28223	Nonagenarian	11000
28232	Nonagenarian	26000
28233	Nonagenarian	24000
28237	Nonagenarian	15000
28242	Nonagenarian	22000
28243	Nonagenarian	6800
28247	Nonagenarian	22000
28258	Nonagenarian	21000
28269	Nonagenarian	15000
28272	Nonagenarian	25000
28277	Nonagenarian	17000
28284	Nonagenarian	10000
28286	Nonagenarian	24000
28288	Nonagenarian	22000
28289	Nonagenarian	21000
28290	Nonagenarian	18000
28291	Nonagenarian	6500
28298	Nonagenarian	32000
28301	Nonagenarian	22000
28303	Nonagenarian	18000
28306	Nonagenarian	20000
28319	Nonagenarian	14000
28330	Nonagenarian	23000
28341	Nonagenarian	24000
28346	Nonagenarian	27000
28358	Nonagenarian	8800
28368	Nonagenarian	21000
28370	Nonagenarian	24000
28376	Nonagenarian	23000
28378	Nonagenarian	26000
28381	Nonagenarian	14000
28393	Nonagenarian	23000
28395	Nonagenarian	32000
28396	Nonagenarian	14000
28399	Nonagenarian	13000
28401	Nonagenarian	22000
28406	Nonagenarian	22000
28417	Nonagenarian	18000
28429	Nonagenarian	17000
28438	Nonagenarian	22000
28448	Nonagenarian	15000
28453	Nonagenarian	20000
28456	Nonagenarian	24000
28472	Nonagenarian	29000
28487	Nonagenarian	10000
28489	Nonagenarian	10000
28498	Nonagenarian	14000
28501	Nonagenarian	17000
28502	Nonagenarian	14000
28509	Nonagenarian	20000
28515	Nonagenarian	14000
28542	Nonagenarian	22000
28544	Nonagenarian	13000
28559	Nonagenarian	24000
28581	Nonagenarian	13000
28582	Nonagenarian	16000
28583	Nonagenarian	15000
28588	Nonagenarian	15000
28591	Nonagenarian	15000
28592	Nonagenarian	18000
28594	Nonagenarian	28000
28603	Nonagenarian	32000
28611	Nonagenarian	14000
28614	Nonagenarian	26000
28622	Nonagenarian	21000
28623	Nonagenarian	21000
28629	Nonagenarian	21000
28630	Nonagenarian	37000
28647	Nonagenarian	31000
28649	Nonagenarian	15000
28655	Nonagenarian	15000
28657	Nonagenarian	19000
28663	Nonagenarian	18000
28664	Nonagenarian	16000
28667	Nonagenarian	17000
28675	Nonagenarian	4900
28698	Nonagenarian	12000
28704	Nonagenarian	12000
28706	Nonagenarian	24000
28716	Nonagenarian	21000
28720	Nonagenarian	16000
28726	Nonagenarian	19000
28735	Nonagenarian	13000
28736	Nonagenarian	34000
28752	Nonagenarian	17000
28760	Nonagenarian	15000
28782	Nonagenarian	20000
28798	Nonagenarian	14000
28803	Nonagenarian	18000
28806	Nonagenarian	11000
28807	Nonagenarian	31000
28812	Nonagenarian	39000
28816	Nonagenarian	19000
28861	Nonagenarian	21000
28868	Nonagenarian	19000
28895	Nonagenarian	23000
28897	Nonagenarian	14000
81012	Nonagenarian	23000
81018	Nonagenarian	17000
81019	Nonagenarian	20000
81025	Nonagenarian	14000
81059	Nonagenarian	19000
81064	Nonagenarian	22000
81074	Nonagenarian	16000
81084	Nonagenarian	26000
81136	Nonagenarian	15000
42006	Young control	9800
42007	Young control	15000
42008	Young control	11000
42010	Young control	4200
42013	Young control	18000
42016	Young control	11000
42017	Young control	6300
42018	Young control	1100
42021	Young control	6900
42024	Young control	8000
42025	Young control	2200
42027	Young control	9500
42031	Young control	7200
42032	Young control	9000
42034	Young control	8200
42035	Young control	2800
42036	Young control	4700
42037	Young control	1400
42038	Young control	290
